# Supplementary material for: SM3DD with segmented PCA: a comprehensive method for interpreting 3D spatial transcriptomics
Source: NAR Genom Bioinform. 2026 Jan 27;8(1):lqag007. doi: 10.1093/nargab/lqag007 (PMC12838529; doi:10.1093/nargab/lqag007)
Supplement: lqag007_Supplemental_Files [file lqag007_supplemental_files.zip]

Archive with 17 entries (16 files):
- Supplementary Data/
- Supplementary Data/Extended Data Table 1.xlsx
- Supplementary Data/Extended Data Table 10.xlsx
- Supplementary Data/Extended Data Table 11.xlsx
- Supplementary Data/Extended Data Table 2.xlsx
- Supplementary Data/Extended Data Table 3.xlsx
- Supplementary Data/Extended Data Table 4.xlsx
- Supplementary Data/Extended Data Table 5.xlsx
- Supplementary Data/Extended Data Table 6.xlsx
- Supplementary Data/Extended Data Table 7.xlsx
- Supplementary Data/Extended Data Table 8.xlsx
- Supplementary Data/Extended Data Table 9.xlsx
- Supplementary Data/Extended Data Table and Supplementary Figure Legends.pdf
- Supplementary Data/Extended_Data_Table_and_Supplementary_Figure_Legends.docx
- Supplementary Data/Supplementary Figure 1.jpg
- Supplementary Data/Supplementary Figure 2.jpg
- Supplementary Data/Supplementary Figure 3.jpg
