# Supplementary material for: SM3DD with segmented PCA: a comprehensive method for interpreting 3D spatial transcriptomics
Source: NAR Genom Bioinform. 2026 Jan 27;8(1):lqag007. doi: 10.1093/nargab/lqag007 (PMC12838529; doi:10.1093/nargab/lqag007)
Supplement: lqag007_Supplemental_Files [file lqag007_supplemental_files.zip › Supplementary Data/Extended Data Table 1.xlsx]

## Sheet: Extended Data Table 1
Transcript-to-Transcript:	From:	To:	Fold Change (Normal / COVID, as smaller is closer, larger = closer in COVID)	P	neglog10(P)	directional log10(P)
FKBP11 to MZT2A	FKBP11	MZT2A	1.4	1.06E-17	16.97	16.97
COL3A1 to COL3A1	COL3A1	COL3A1	2.2	1.81E-17	16.74	16.74
COL3A1 to COL1A2	COL3A1	COL1A2	1.88	2.93E-15	14.53	14.53
COL3A1 to COL1A1	COL3A1	COL1A1	1.97	4.61E-15	14.34	14.34
COL3A1 to COL6A2	COL3A1	COL6A2	1.7	5.66E-15	14.25	14.25
COL6A1 to FN1	COL6A1	FN1	1.56	1.96E-14	13.71	13.71
COL1A1 to COL1A1	COL1A1	COL1A1	2.01	5.14E-14	13.29	13.29
COL3A1 to COL6A1	COL3A1	COL6A1	1.62	7.53E-14	13.12	13.12
COL3A1 to MMP2	COL3A1	MMP2	1.54	7.65E-14	13.12	13.12
COL3A1 to FN1	COL3A1	FN1	1.69	1.60E-13	12.8	12.8
COL3A1 to DCN	COL3A1	DCN	1.54	1.94E-13	12.71	12.71
FKBP11 to FKBP11	FKBP11	FKBP11	1.37	2.03E-13	12.69	12.69
NEAT1 to FKBP11	NEAT1	FKBP11	1.27	2.04E-13	12.69	12.69
COL1A1 to COL1A2	COL1A1	COL1A2	1.78	2.39E-13	12.62	12.62
COL6A1 to COL3A1	COL6A1	COL3A1	1.68	2.52E-13	12.6	12.6
KRT8 to KRT8	KRT8	KRT8	1.63	3.15E-13	12.5	12.5
COL1A2 to COL1A1	COL1A2	COL1A1	1.99	3.64E-13	12.44	12.44
COL1A1 to COL3A1	COL1A1	COL3A1	1.84	4.58E-13	12.34	12.34
COL6A1 to COL1A1	COL6A1	COL1A1	1.67	4.80E-13	12.32	12.32
COL1A2 to COL3A1	COL1A2	COL3A1	1.94	5.18E-13	12.29	12.29
MMP2 to COL1A2	MMP2	COL1A2	1.57	6.65E-13	12.18	12.18
COL1A2 to COL1A2	COL1A2	COL1A2	1.92	6.84E-13	12.16	12.16
FN1 to COL6A1	FN1	COL6A1	1.45	7.92E-13	12.1	12.1
COL3A1 to COL6A3	COL3A1	COL6A3	1.58	8.23E-13	12.08	12.08
COL6A1 to COL6A1	COL6A1	COL6A1	1.67	8.71E-13	12.06	12.06
COL6A1 to COL6A2	COL6A1	COL6A2	1.61	1.21E-12	11.92	11.92
FN1 to COL3A1	FN1	COL3A1	1.66	1.35E-12	11.87	11.87
COL6A2 to COL3A1	COL6A2	COL3A1	1.67	1.56E-12	11.81	11.81
IGFBP7 to COL6A2	IGFBP7	COL6A2	1.41	2.28E-12	11.64	11.64
COL6A1 to MMP2	COL6A1	MMP2	1.44	2.75E-12	11.56	11.56
MMP2 to COL3A1	MMP2	COL3A1	1.57	6.83E-12	11.17	11.17
COL6A2 to COL1A1	COL6A2	COL1A1	1.63	8.18E-12	11.09	11.09
COL6A1 to COL6A3	COL6A1	COL6A3	1.44	8.50E-12	11.07	11.07
DCN to COL3A1	DCN	COL3A1	1.54	8.83E-12	11.05	11.05
IGFBP7 to COL1A1	IGFBP7	COL1A1	1.39	9.61E-12	11.02	11.02
COL6A2 to COL1A2	COL6A2	COL1A2	1.57	1.02E-11	10.99	10.99
COL1A2 to MMP2	COL1A2	MMP2	1.56	1.15E-11	10.94	10.94
COL6A1 to COL1A2	COL6A1	COL1A2	1.62	1.18E-11	10.93	10.93
FN1 to COL1A1	FN1	COL1A1	1.62	1.27E-11	10.9	10.9
IGFBP7 to COL4A1	IGFBP7	COL4A1	1.33	1.27E-11	10.9	10.9
MMP2 to COL1A1	MMP2	COL1A1	1.56	1.32E-11	10.88	10.88
COL1A1 to COL6A2	COL1A1	COL6A2	1.57	1.33E-11	10.88	10.88
CALM2 to HLA-A	CALM2	HLA-A	1.16	1.42E-11	10.85	10.85
COL4A1 to COL6A1	COL4A1	COL6A1	1.26	1.52E-11	10.82	10.82
COL3A1 to IL1R1	COL3A1	IL1R1	1.33	1.55E-11	10.81	10.81
COL3A1 to COL5A2	COL3A1	COL5A2	1.35	1.56E-11	10.81	10.81
MMP2 to MMP2	MMP2	MMP2	1.61	1.74E-11	10.76	10.76
COL6A1 to COL5A1	COL6A1	COL5A1	1.39	1.98E-11	10.7	10.7
FN1 to MMP14	FN1	MMP14	1.23	2.17E-11	10.66	10.66
CALM2 to IL13RA1	CALM2	IL13RA1	1.09	2.49E-11	10.6	10.6
COL1A1 to FN1	COL1A1	FN1	1.56	2.70E-11	10.57	10.57
FN1 to TPM2	FN1	TPM2	1.26	2.77E-11	10.56	10.56
DCN to COL1A1	DCN	COL1A1	1.5	2.91E-11	10.54	10.54
FN1 to MXRA8	FN1	MXRA8	1.21	3.01E-11	10.52	10.52
COL6A1 to MXRA8	COL6A1	MXRA8	1.21	3.02E-11	10.52	10.52
IL16 to IL16	IL16	IL16	1.23	3.03E-11	10.52	10.52
COL3A1 to LUM	COL3A1	LUM	1.6	3.04E-11	10.52	10.52
COL3A1 to TYK2	COL3A1	TYK2	1.25	3.11E-11	10.51	10.51
MMP2 to VIM	MMP2	VIM	1.3	3.11E-11	10.51	10.51
IGFBP7 to COL6A1	IGFBP7	COL6A1	1.36	3.30E-11	10.48	10.48
FN1 to COL1A2	FN1	COL1A2	1.56	3.31E-11	10.48	10.48
COL6A1 to LUM	COL6A1	LUM	1.55	3.39E-11	10.47	10.47
COL6A1 to DCN	COL6A1	DCN	1.41	3.48E-11	10.46	10.46
KRT19 to KRT8	KRT19	KRT8	1.61	3.52E-11	10.45	10.45
COL3A1 to VIM	COL3A1	VIM	1.34	3.55E-11	10.45	10.45
COL4A1 to TPM2	COL4A1	TPM2	1.19	3.62E-11	10.44	10.44
SPARCL1 to COL4A1	SPARCL1	COL4A1	1.27	3.83E-11	10.42	10.42
TAGLN to COL4A2	TAGLN	COL4A2	1.24	3.88E-11	10.41	10.41
COL4A1 to COL4A1	COL4A1	COL4A1	1.4	5.12E-11	10.29	10.29
KRT19 to EPCAM	KRT19	EPCAM	1.31	5.35E-11	10.27	10.27
KRT19 to LGALS3	KRT19	LGALS3	1.19	5.48E-11	10.26	10.26
COL4A1 to IGFBP7	COL4A1	IGFBP7	1.32	5.50E-11	10.26	10.26
FN1 to COL6A2	FN1	COL6A2	1.49	5.64E-11	10.25	10.25
MMP2 to COL6A1	MMP2	COL6A1	1.43	6.10E-11	10.21	10.21
EZR to KRT19	EZR	KRT19	1.34	6.12E-11	10.21	10.21
COL1A1 to COL6A3	COL1A1	COL6A3	1.5	6.34E-11	10.2	10.2
FN1 to MMP2	FN1	MMP2	1.39	6.53E-11	10.19	10.19
COL1A2 to COL6A3	COL1A2	COL6A3	1.5	8.65E-11	10.06	10.06
CALM2 to MIF	CALM2	MIF	1.15	9.05E-11	10.04	10.04
IGFBP7 to TYK2	IGFBP7	TYK2	1.24	9.12E-11	10.04	10.04
KRT19 to EZR	KRT19	EZR	1.4	9.27E-11	10.03	10.03
HSP90AB1 to CDKN1A	HSP90AB1	CDKN1A	1.11	9.68E-11	10.01	10.01
IGFBP7 to COL4A2	IGFBP7	COL4A2	1.26	9.78E-11	10.01	10.01
MMP2 to MMP14	MMP2	MMP14	1.23	9.96E-11	10	10
COL6A2 to MMP2	COL6A2	MMP2	1.44	9.97E-11	10	10
IGFBP7 to TPM2	IGFBP7	TPM2	1.27	1.02E-10	9.99	9.99
KRT19 to CDKN1A	KRT19	CDKN1A	1.23	1.02E-10	9.99	9.99
MMP2 to COL6A2	MMP2	COL6A2	1.52	1.10E-10	9.96	9.96
FN1 to COL5A1	FN1	COL5A1	1.38	1.14E-10	9.94	9.94
COL4A1 to COL3A1	COL4A1	COL3A1	1.23	1.28E-10	9.89	9.89
KRT19 to SAT1	KRT19	SAT1	1.38	1.28E-10	9.89	9.89
MMP2 to COL6A3	MMP2	COL6A3	1.42	1.29E-10	9.89	9.89
COL3A1 to FGFR1	COL3A1	FGFR1	1.16	1.34E-10	9.87	9.87
COL1A2 to TYK2	COL1A2	TYK2	1.27	1.42E-10	9.85	9.85
IGFBP7 to COL1A2	IGFBP7	COL1A2	1.39	1.43E-10	9.84	9.84
CALM2 to TNFRSF21	CALM2	TNFRSF21	1.07	1.46E-10	9.84	9.84
MMP2 to FN1	MMP2	FN1	1.44	1.48E-10	9.83	9.83
COL6A1 to IFITM3	COL6A1	IFITM3	1.26	1.50E-10	9.83	9.83
COL3A1 to MXRA8	COL3A1	MXRA8	1.23	1.52E-10	9.82	9.82
COL3A1 to COL5A1	COL3A1	COL5A1	1.41	1.73E-10	9.76	9.76
COL6A2 to COL5A2	COL6A2	COL5A2	1.25	1.78E-10	9.75	9.75
COL1A1 to COL6A1	COL1A1	COL6A1	1.51	1.81E-10	9.74	9.74
MMP2 to DCN	MMP2	DCN	1.5	1.85E-10	9.73	9.73
MMP2 to IL1R1	MMP2	IL1R1	1.27	1.88E-10	9.73	9.73
COL1A2 to COL6A1	COL1A2	COL6A1	1.62	2.10E-10	9.68	9.68
CALM2 to CD164	CALM2	CD164	1.08	2.12E-10	9.67	9.67
FN1 to COL4A2	FN1	COL4A2	1.32	2.15E-10	9.67	9.67
IGFBP7 to FN1	IGFBP7	FN1	1.33	2.15E-10	9.67	9.67
DCN to COL1A2	DCN	COL1A2	1.45	2.23E-10	9.65	9.65
SPARCL1 to SPARCL1	SPARCL1	SPARCL1	1.53	2.29E-10	9.64	9.64
COL3A1 to HSPB1	COL3A1	HSPB1	1.21	2.32E-10	9.63	9.63
IGFBP7 to COL3A1	IGFBP7	COL3A1	1.4	2.32E-10	9.63	9.63
FKBP11 to MALAT1	FKBP11	MALAT1	1.36	2.35E-10	9.63	9.63
COL6A1 to COL4A2	COL6A1	COL4A2	1.26	2.47E-10	9.61	9.61
KRT19 to KRT17	KRT19	KRT17	1.63	2.50E-10	9.6	9.6
COL4A1 to COL6A2	COL4A1	COL6A2	1.28	2.52E-10	9.6	9.6
COL6A3 to COL1A2	COL6A3	COL1A2	1.66	2.52E-10	9.6	9.6
KRT19 to KRT19	KRT19	KRT19	1.88	2.68E-10	9.57	9.57
COL1A2 to ITGB1	COL1A2	ITGB1	1.18	2.68E-10	9.57	9.57
COL6A1 to TIMP1	COL6A1	TIMP1	1.44	2.68E-10	9.57	9.57
MMP2 to RPL21	MMP2	RPL21	1.2	2.72E-10	9.57	9.57
LUM to LUM	LUM	LUM	1.72	2.73E-10	9.56	9.56
IGFBP7 to HSPB1	IGFBP7	HSPB1	1.26	2.76E-10	9.56	9.56
KRT8 to KRT19	KRT8	KRT19	1.58	2.78E-10	9.56	9.56
COL6A1 to VIM	COL6A1	VIM	1.29	2.82E-10	9.55	9.55
EZR to KRT8	EZR	KRT8	1.28	2.84E-10	9.55	9.55
B2M to TYK2	B2M	TYK2	1.25	2.95E-10	9.53	9.53
COL4A1 to FN1	COL4A1	FN1	1.25	2.97E-10	9.53	9.53
IGFBP7 to IGFBP7	IGFBP7	IGFBP7	1.71	2.98E-10	9.53	9.53
COL6A1 to COL4A1	COL6A1	COL4A1	1.26	3.00E-10	9.52	9.52
COL1A2 to COL4A2	COL1A2	COL4A2	1.35	3.04E-10	9.52	9.52
COL3A1 to THBS1	COL3A1	THBS1	1.35	3.11E-10	9.51	9.51
HSP90B1 to TYK2	HSP90B1	TYK2	1.19	3.12E-10	9.51	9.51
COL1A2 to CYP1B1	COL1A2	CYP1B1	1.18	3.30E-10	9.48	9.48
COL1A2 to COL5A2	COL1A2	COL5A2	1.33	3.33E-10	9.48	9.48
COL6A2 to COL6A3	COL6A2	COL6A3	1.4	3.43E-10	9.46	9.46
SPARCL1 to BAG3	SPARCL1	BAG3	1.09	3.54E-10	9.45	9.45
COL6A2 to TYK2	COL6A2	TYK2	1.22	3.61E-10	9.44	9.44
COL1A1 to MMP2	COL1A1	MMP2	1.44	3.65E-10	9.44	9.44
FN1 to IGFBP7	FN1	IGFBP7	1.35	3.69E-10	9.43	9.43
HLA-A to TYK2	HLA-A	TYK2	1.2	3.84E-10	9.42	9.42
B2M to FKBP11	B2M	FKBP11	1.16	3.96E-10	9.4	9.4
COL6A2 to FN1	COL6A2	FN1	1.49	4.01E-10	9.4	9.4
FN1 to COL6A3	FN1	COL6A3	1.41	4.09E-10	9.39	9.39
B2M to SAT1	B2M	SAT1	1.24	4.49E-10	9.35	9.35
COL6A2 to HSPB1	COL6A2	HSPB1	1.22	4.51E-10	9.35	9.35
COL1A2 to FN1	COL1A2	FN1	1.69	4.52E-10	9.34	9.34
COL6A1 to PDGFRA	COL6A1	PDGFRA	1.25	4.61E-10	9.34	9.34
COL6A2 to COL6A1	COL6A2	COL6A1	1.5	4.78E-10	9.32	9.32
COL4A1 to SPARCL1	COL4A1	SPARCL1	1.31	4.80E-10	9.32	9.32
CALM2 to KRT8	CALM2	KRT8	1.15	4.82E-10	9.32	9.32
EZR to CALM2	EZR	CALM2	1.21	4.84E-10	9.32	9.32
CALM2 to CALM2	CALM2	CALM2	1.27	4.97E-10	9.3	9.3
DCN to COL6A1	DCN	COL6A1	1.36	5.30E-10	9.28	9.28
COL1A2 to COL6A2	COL1A2	COL6A2	1.68	5.42E-10	9.27	9.27
HSP90AB1 to TYK2	HSP90AB1	TYK2	1.2	5.51E-10	9.26	9.26
CALM2 to SMAD2	CALM2	SMAD2	1.11	5.60E-10	9.25	9.25
FN1 to LUM	FN1	LUM	1.43	5.69E-10	9.24	9.24
COL1A1 to LUM	COL1A1	LUM	1.51	5.71E-10	9.24	9.24
HLA-C to KRT8	HLA-C	KRT8	1.16	5.75E-10	9.24	9.24
COL1A2 to LUM	COL1A2	LUM	1.66	5.77E-10	9.24	9.24
COL3A1 to THBS2	COL3A1	THBS2	1.29	5.84E-10	9.23	9.23
EZR to SAT1	EZR	SAT1	1.21	5.94E-10	9.23	9.23
COL6A1 to HSPB1	COL6A1	HSPB1	1.22	6.49E-10	9.19	9.19
MMP2 to LUM	MMP2	LUM	1.53	6.51E-10	9.19	9.19
COL4A1 to COL1A2	COL4A1	COL1A2	1.23	6.73E-10	9.17	9.17
DCN to TIMP1	DCN	TIMP1	1.39	6.80E-10	9.17	9.17
COL3A1 to IGFBP7	COL3A1	IGFBP7	1.41	6.86E-10	9.16	9.16
DCN to LUM	DCN	LUM	1.49	6.89E-10	9.16	9.16
KRT8 to S100A6	KRT8	S100A6	1.32	7.12E-10	9.15	9.15
MMP2 to COL5A1	MMP2	COL5A1	1.33	7.21E-10	9.14	9.14
KRT19 to BCL2L1	KRT19	BCL2L1	1.32	7.27E-10	9.14	9.14
COL1A2 to COL5A1	COL1A2	COL5A1	1.5	7.43E-10	9.13	9.13
FN1 to SERPINH1	FN1	SERPINH1	1.2	7.49E-10	9.13	9.13
KRT8 to CD9	KRT8	CD9	1.28	7.61E-10	9.12	9.12
COL3A1 to CD63	COL3A1	CD63	1.2	7.62E-10	9.12	9.12
COL6A3 to COL6A3	COL6A3	COL6A3	1.63	7.77E-10	9.11	9.11
CALM2 to DDR1	CALM2	DDR1	1.09	7.88E-10	9.1	9.1
FN1 to COL5A2	FN1	COL5A2	1.26	7.92E-10	9.1	9.1
CRP to TYK2	CRP	TYK2	1.19	8.24E-10	9.08	9.08
COL1A1 to DCN	COL1A1	DCN	1.43	8.38E-10	9.08	9.08
COL6A1 to BGN	COL6A1	BGN	1.39	8.61E-10	9.06	9.06
KRT19 to MTRNR2L1	KRT19	MTRNR2L1	1.33	8.71E-10	9.06	9.06
COL6A2 to LUM	COL6A2	LUM	1.53	8.87E-10	9.05	9.05
HSP90B1 to HSP90B1	HSP90B1	HSP90B1	1.32	8.93E-10	9.05	9.05
SPARCL1 to COL4A2	SPARCL1	COL4A2	1.26	9.32E-10	9.03	9.03
CALM2 to CALM1	CALM2	CALM1	1.1	9.33E-10	9.03	9.03
CALM2 to MAP1LC3B	CALM2	MAP1LC3B	1.07	9.60E-10	9.02	9.02
COL6A1 to MMP14	COL6A1	MMP14	1.2	9.86E-10	9.01	9.01
IGFBP7 to MGP	IGFBP7	MGP	1.34	9.93E-10	9	9
FN1 to TYK2	FN1	TYK2	1.23	1.01E-09	8.99	8.99
MMP2 to PDGFRA	MMP2	PDGFRA	1.27	1.02E-09	8.99	8.99
MT1X to COL6A1	MT1X	COL6A1	1.19	1.03E-09	8.99	8.99
CALM2 to EIF5A	CALM2	EIF5A	1.13	1.04E-09	8.98	8.98
KRT19 to CCND1	KRT19	CCND1	1.33	1.05E-09	8.98	8.98
EZR to CDKN1A	EZR	CDKN1A	1.13	1.10E-09	8.96	8.96
DCN to MMP2	DCN	MMP2	1.43	1.10E-09	8.96	8.96
EZR to ITGA3	EZR	ITGA3	1.18	1.11E-09	8.95	8.95
COL6A1 to IGFBP7	COL6A1	IGFBP7	1.4	1.13E-09	8.95	8.95
CALM2 to GPX1	CALM2	GPX1	1.14	1.14E-09	8.94	8.94
COL6A3 to COL1A1	COL6A3	COL1A1	1.82	1.16E-09	8.94	8.94
COL3A1 to CYP1B1	COL3A1	CYP1B1	1.19	1.16E-09	8.93	8.93
MS4A4A to MS4A4A	MS4A4A	MS4A4A	1.25	1.17E-09	8.93	8.93
HSP90AB1 to EIF5A	HSP90AB1	EIF5A	1.14	1.20E-09	8.92	8.92
COL6A1 to CDH11	COL6A1	CDH11	1.28	1.20E-09	8.92	8.92
EZR to STAT1	EZR	STAT1	1.12	1.21E-09	8.92	8.92
COL3A1 to BGN	COL3A1	BGN	1.36	1.22E-09	8.91	8.91
COL4A1 to VIM	COL4A1	VIM	1.18	1.23E-09	8.91	8.91
COL3A1 to PDGFRA	COL3A1	PDGFRA	1.28	1.24E-09	8.91	8.91
MMP2 to COL4A2	MMP2	COL4A2	1.24	1.26E-09	8.9	8.9
IGFBP7 to TIMP1	IGFBP7	TIMP1	1.53	1.30E-09	8.89	8.89
COL1A2 to APP	COL1A2	APP	1.15	1.36E-09	8.87	8.87
COL6A1 to LGALS1	COL6A1	LGALS1	1.28	1.36E-09	8.87	8.87
COL6A3 to COL3A1	COL6A3	COL3A1	1.83	1.37E-09	8.86	8.86
KRT19 to EIF5A	KRT19	EIF5A	1.18	1.46E-09	8.83	8.83
CALM2 to MET	CALM2	MET	1.07	1.47E-09	8.83	8.83
COL6A1 to COL5A2	COL6A1	COL5A2	1.25	1.52E-09	8.82	8.82
KRT8 to EPCAM	KRT8	EPCAM	1.25	1.54E-09	8.81	8.81
COL6A1 to CYP1B1	COL6A1	CYP1B1	1.15	1.57E-09	8.8	8.8
COL1A2 to SERPINH1	COL1A2	SERPINH1	1.25	1.58E-09	8.8	8.8
KRT19 to GSTP1	KRT19	GSTP1	1.36	1.68E-09	8.78	8.78
FN1 to CDH11	FN1	CDH11	1.26	1.69E-09	8.77	8.77
CALM2 to VHL	CALM2	VHL	1.08	1.71E-09	8.77	8.77
KRT19 to CTNNB1	KRT19	CTNNB1	1.21	1.73E-09	8.76	8.76
KRT19 to CALM2	KRT19	CALM2	1.31	1.76E-09	8.76	8.76
CALM2 to C9orf16	CALM2	C9orf16	1.07	1.76E-09	8.75	8.75
EZR to CCND1	EZR	CCND1	1.2	1.77E-09	8.75	8.75
IGFBP7 to NOTCH3	IGFBP7	NOTCH3	1.17	1.77E-09	8.75	8.75
COL6A1 to IL1R1	COL6A1	IL1R1	1.26	1.80E-09	8.74	8.74
COL6A1 to MGP	COL6A1	MGP	1.29	1.82E-09	8.74	8.74
COL1A2 to IL1R1	COL1A2	IL1R1	1.27	1.84E-09	8.74	8.74
GSTP1 to KRT8	GSTP1	KRT8	1.22	1.91E-09	8.72	8.72
EZR to EPCAM	EZR	EPCAM	1.17	1.92E-09	8.72	8.72
COL1A2 to MXRA8	COL1A2	MXRA8	1.24	1.93E-09	8.71	8.71
CALM2 to KRT19	CALM2	KRT19	1.17	1.94E-09	8.71	8.71
HSP90AB1 to MIF	HSP90AB1	MIF	1.12	1.96E-09	8.71	8.71
IGFBP7 to MXRA8	IGFBP7	MXRA8	1.17	1.98E-09	8.7	8.7
IL1R1 to COL3A1	IL1R1	COL3A1	1.35	2.02E-09	8.7	8.7
HLA-C to MTRNR2L1	HLA-C	MTRNR2L1	1.34	2.09E-09	8.68	8.68
HSP90AB1 to XBP1	HSP90AB1	XBP1	1.12	2.12E-09	8.67	8.67
MMP2 to THBS2	MMP2	THBS2	1.2	2.14E-09	8.67	8.67
KRT8 to GSTP1	KRT8	GSTP1	1.3	2.15E-09	8.67	8.67
EZR to BAX	EZR	BAX	1.12	2.17E-09	8.66	8.66
EZR to LGALS3	EZR	LGALS3	1.15	2.20E-09	8.66	8.66
CALM2 to ITGA3	CALM2	ITGA3	1.1	2.24E-09	8.65	8.65
MMP2 to TYK2	MMP2	TYK2	1.2	2.25E-09	8.65	8.65
SQSTM1 to HLA-B	SQSTM1	HLA-B	1.16	2.27E-09	8.64	8.64
MMP2 to TIMP1	MMP2	TIMP1	1.41	2.36E-09	8.63	8.63
CALM2 to CDH1	CALM2	CDH1	1.1	2.39E-09	8.62	8.62
COL3A1 to COL4A2	COL3A1	COL4A2	1.29	2.40E-09	8.62	8.62
CALM2 to SREBF1	CALM2	SREBF1	1.09	2.40E-09	8.62	8.62
CALM2 to LGALS3	CALM2	LGALS3	1.09	2.42E-09	8.62	8.62
HSP90B1 to FKBP11	HSP90B1	FKBP11	1.13	2.46E-09	8.61	8.61
HSP90AB1 to GSTP1	HSP90AB1	GSTP1	1.19	2.50E-09	8.6	8.6
EZR to TACSTD2	EZR	TACSTD2	1.2	2.52E-09	8.6	8.6
COL6A2 to COL6A2	COL6A2	COL6A2	1.62	2.57E-09	8.59	8.59
COL1A1 to VIM	COL1A1	VIM	1.3	2.60E-09	8.59	8.59
CALM2 to CXCL2	CALM2	CXCL2	1.1	2.67E-09	8.57	8.57
CALM2 to CALM3	CALM2	CALM3	1.09	2.67E-09	8.57	8.57
CALM2 to CD59	CALM2	CD59	1.15	2.69E-09	8.57	8.57
EZR to MTRNR2L1	EZR	MTRNR2L1	1.23	2.71E-09	8.57	8.57
CALM2 to EPCAM	CALM2	EPCAM	1.09	2.77E-09	8.56	8.56
MMP2 to MXRA8	MMP2	MXRA8	1.2	2.82E-09	8.55	8.55
HSP90AB1 to CRP	HSP90AB1	CRP	1.14	2.86E-09	8.54	8.54
HSPB1 to MT2A	HSPB1	MT2A	1.22	2.87E-09	8.54	8.54
VIM to MXRA8	VIM	MXRA8	1.12	2.87E-09	8.54	8.54
CALM2 to PTGES3	CALM2	PTGES3	1.11	2.88E-09	8.54	8.54
COL6A2 to IGFBP7	COL6A2	IGFBP7	1.39	2.94E-09	8.53	8.53
CALM2 to PHLDA2	CALM2	PHLDA2	1.07	2.95E-09	8.53	8.53
COL1A2 to IGFBP7	COL1A2	IGFBP7	1.45	2.95E-09	8.53	8.53
CALM2 to SAT1	CALM2	SAT1	1.15	2.97E-09	8.53	8.53
CALM2 to H2AZ1	CALM2	H2AZ1	1.11	2.97E-09	8.53	8.53
EZR to HLA-A	EZR	HLA-A	1.18	2.99E-09	8.52	8.52
COL4A1 to CALD1	COL4A1	CALD1	1.19	3.00E-09	8.52	8.52
KRT19 to KRT7	KRT19	KRT7	1.75	3.05E-09	8.52	8.52
COL3A1 to CD276	COL3A1	CD276	1.14	3.09E-09	8.51	8.51
TAGLN to COL4A1	TAGLN	COL4A1	1.19	3.10E-09	8.51	8.51
COL1A1 to THBS1	COL1A1	THBS1	1.3	3.22E-09	8.49	8.49
COL3A1 to RPL21	COL3A1	RPL21	1.19	3.23E-09	8.49	8.49
EZR to IFI27	EZR	IFI27	1.13	3.31E-09	8.48	8.48
CALM2 to FZD6	CALM2	FZD6	1.07	3.40E-09	8.47	8.47
IGFBP7 to BGN	IGFBP7	BGN	1.43	3.52E-09	8.45	8.45
EZR to CDH1	EZR	CDH1	1.15	3.55E-09	8.45	8.45
SAT1 to SAT1	SAT1	SAT1	1.5	3.56E-09	8.45	8.45
COL3A1 to MMP14	COL3A1	MMP14	1.21	3.56E-09	8.45	8.45
IL20 to IL20	IL20	IL20	1.39	3.56E-09	8.45	8.45
H2AZ1 to RPL21	H2AZ1	RPL21	1.14	3.61E-09	8.44	8.44
S100A6 to KRT8	S100A6	KRT8	1.24	3.67E-09	8.44	8.44
COL3A1 to CXCL12	COL3A1	CXCL12	1.17	3.68E-09	8.43	8.43
EZR to TM4SF1	EZR	TM4SF1	1.17	3.78E-09	8.42	8.42
TYK2 to MTRNR2L1	TYK2	MTRNR2L1	1.21	3.88E-09	8.41	8.41
CALM2 to EZR	CALM2	EZR	1.15	3.90E-09	8.41	8.41
COL6A1 to TYK2	COL6A1	TYK2	1.2	3.92E-09	8.41	8.41
COL6A2 to COL5A1	COL6A2	COL5A1	1.38	3.92E-09	8.41	8.41
HLA-A to SAT1	HLA-A	SAT1	1.19	3.96E-09	8.4	8.4
KRT8 to SAT1	KRT8	SAT1	1.28	3.97E-09	8.4	8.4
GSTP1 to MTRNR2L1	GSTP1	MTRNR2L1	1.22	3.98E-09	8.4	8.4
VIM to COL1A1	VIM	COL1A1	1.23	4.04E-09	8.39	8.39
CALM2 to SEC61G	CALM2	SEC61G	1.09	4.04E-09	8.39	8.39
FN1 to BGN	FN1	BGN	1.35	4.05E-09	8.39	8.39
KRT19 to SQSTM1	KRT19	SQSTM1	1.33	4.13E-09	8.38	8.38
FN1 to LGALS1	FN1	LGALS1	1.29	4.13E-09	8.38	8.38
CALM2 to RPL21	CALM2	RPL21	1.16	4.26E-09	8.37	8.37
COL1A2 to PDGFRA	COL1A2	PDGFRA	1.28	4.33E-09	8.36	8.36
MTRNR2L1 to HLA-B	MTRNR2L1	HLA-B	1.19	4.35E-09	8.36	8.36
EZR to CLDN4	EZR	CLDN4	1.17	4.35E-09	8.36	8.36
COL6A1 to RARRES2	COL6A1	RARRES2	1.19	4.44E-09	8.35	8.35
S100A6 to MTRNR2L1	S100A6	MTRNR2L1	1.31	4.46E-09	8.35	8.35
DCN to COL6A2	DCN	COL6A2	1.38	4.47E-09	8.35	8.35
RPL34 to MTRNR2L1	RPL34	MTRNR2L1	1.18	4.50E-09	8.35	8.35
IFI27 to IFI27	IFI27	IFI27	1.3	4.52E-09	8.35	8.35
CALM2 to XBP1	CALM2	XBP1	1.12	4.60E-09	8.34	8.34
COL1A1 to COL5A2	COL1A1	COL5A2	1.3	4.61E-09	8.34	8.34
HLA-C to FKBP11	HLA-C	FKBP11	1.18	4.73E-09	8.32	8.32
IL1R1 to COL1A1	IL1R1	COL1A1	1.35	4.90E-09	8.31	8.31
FKBP11 to NEAT1	FKBP11	NEAT1	1.27	4.98E-09	8.3	8.3
MT2A to HSPB1	MT2A	HSPB1	1.21	5.04E-09	8.3	8.3
KRT19 to B2M	KRT19	B2M	1.3	5.06E-09	8.3	8.3
MGP to TIMP1	MGP	TIMP1	1.38	5.08E-09	8.29	8.29
FN1 to MRC2	FN1	MRC2	1.13	5.17E-09	8.29	8.29
FN1 to TIMP1	FN1	TIMP1	1.4	5.19E-09	8.28	8.28
EZR to HSD17B2	EZR	HSD17B2	1.09	5.21E-09	8.28	8.28
HLA-A to XBP1	HLA-A	XBP1	1.16	5.21E-09	8.28	8.28
MGP to COL1A2	MGP	COL1A2	1.31	5.26E-09	8.28	8.28
HLA-A to KRT8	HLA-A	KRT8	1.11	5.33E-09	8.27	8.27
VIM to FKBP11	VIM	FKBP11	1.16	5.34E-09	8.27	8.27
HSP90AB1 to SAT1	HSP90AB1	SAT1	1.15	5.49E-09	8.26	8.26
IL1R1 to MXRA8	IL1R1	MXRA8	1.14	5.59E-09	8.25	8.25
IGFBP7 to VIM	IGFBP7	VIM	1.31	5.65E-09	8.25	8.25
FN1 to COL4A1	FN1	COL4A1	1.28	5.68E-09	8.25	8.25
SPARCL1 to COL18A1	SPARCL1	COL18A1	1.18	5.70E-09	8.24	8.24
KRT19 to HLA-A	KRT19	HLA-A	1.23	5.72E-09	8.24	8.24
COL1A1 to COL5A1	COL1A1	COL5A1	1.37	5.77E-09	8.24	8.24
IGFBP7 to CALD1	IGFBP7	CALD1	1.25	5.79E-09	8.24	8.24
CALM2 to TM4SF1	CALM2	TM4SF1	1.13	5.79E-09	8.24	8.24
IFITM3 to TYK2	IFITM3	TYK2	1.23	5.88E-09	8.23	8.23
HSP90AB1 to MTRNR2L1	HSP90AB1	MTRNR2L1	1.2	5.91E-09	8.23	8.23
FN1 to ITGA5	FN1	ITGA5	1.13	5.93E-09	8.23	8.23
CALM2 to HMGB2	CALM2	HMGB2	1.09	5.97E-09	8.22	8.22
KRT19 to ITGA3	KRT19	ITGA3	1.31	5.98E-09	8.22	8.22
CALM2 to IL4R	CALM2	IL4R	1.07	5.99E-09	8.22	8.22
COL6A1 to THBS2	COL6A1	THBS2	1.2	6.07E-09	8.22	8.22
KRT8 to TYK2	KRT8	TYK2	1.19	6.08E-09	8.22	8.22
COL6A2 to VIM	COL6A2	VIM	1.29	6.17E-09	8.21	8.21
EZR to KRT7	EZR	KRT7	1.31	6.29E-09	8.2	8.2
SAT1 to KRT8	SAT1	KRT8	1.21	6.31E-09	8.2	8.2
HLA-A to FKBP11	HLA-A	FKBP11	1.14	6.34E-09	8.2	8.2
COL6A1 to CALD1	COL6A1	CALD1	1.19	6.35E-09	8.2	8.2
COL6A1 to SPARCL1	COL6A1	SPARCL1	1.28	6.44E-09	8.19	8.19
CALM2 to B2M	CALM2	B2M	1.2	6.48E-09	8.19	8.19
COL4A1 to MYL9	COL4A1	MYL9	1.14	6.55E-09	8.18	8.18
COL6A2 to MMP14	COL6A2	MMP14	1.2	6.60E-09	8.18	8.18
COL6A1 to COL11A1	COL6A1	COL11A1	1.22	6.66E-09	8.18	8.18
COL4A1 to COL4A2	COL4A1	COL4A2	1.34	6.76E-09	8.17	8.17
NEAT1 to SPP1	NEAT1	SPP1	1.09	6.77E-09	8.17	8.17
HSP90AB1 to S100A6	HSP90AB1	S100A6	1.22	6.80E-09	8.17	8.17
HLA-B to FKBP11	HLA-B	FKBP11	1.17	6.85E-09	8.16	8.16
CRP to CRP	CRP	CRP	1.17	6.95E-09	8.16	8.16
KRT19 to CD9	KRT19	CD9	1.37	6.96E-09	8.16	8.16
COL6A2 to SERPINH1	COL6A2	SERPINH1	1.2	7.24E-09	8.14	8.14
EZR to KRT17	EZR	KRT17	1.26	7.42E-09	8.13	8.13
IGFBP7 to ITGA1	IGFBP7	ITGA1	1.18	7.55E-09	8.12	8.12
MMP2 to COL5A2	MMP2	COL5A2	1.2	7.60E-09	8.12	8.12
KRT19 to KRT18	KRT19	KRT18	1.49	7.72E-09	8.11	8.11
CALM2 to H4C3	CALM2	H4C3	1.13	7.76E-09	8.11	8.11
CD59 to TYK2	CD59	TYK2	1.22	7.78E-09	8.11	8.11
CALM2 to TAP2	CALM2	TAP2	1.07	7.80E-09	8.11	8.11
KRT19 to IFI27	KRT19	IFI27	1.2	7.84E-09	8.11	8.11
HSP90B1 to CD74	HSP90B1	CD74	1.13	7.86E-09	8.1	8.1
MT1X to COL6A2	MT1X	COL6A2	1.21	7.86E-09	8.1	8.1
IGFBP7 to PTGIS	IGFBP7	PTGIS	1.21	7.99E-09	8.1	8.1
KRT19 to CRP	KRT19	CRP	1.16	8.00E-09	8.1	8.1
CALM2 to EPHA2	CALM2	EPHA2	1.1	8.06E-09	8.09	8.09
GSTP1 to TYK2	GSTP1	TYK2	1.19	8.16E-09	8.09	8.09
TAGLN to IGFBP7	TAGLN	IGFBP7	1.29	8.21E-09	8.09	8.09
IL1R1 to COL1A2	IL1R1	COL1A2	1.27	8.34E-09	8.08	8.08
SPARCL1 to IGFBP7	SPARCL1	IGFBP7	1.29	8.42E-09	8.07	8.07
CALM2 to PTGDR2	CALM2	PTGDR2	1.08	8.47E-09	8.07	8.07
CALM2 to CDKN1A	CALM2	CDKN1A	1.09	8.52E-09	8.07	8.07
SPARCL1 to CALD1	SPARCL1	CALD1	1.21	8.64E-09	8.06	8.06
HSP90AB1 to S100A10	HSP90AB1	S100A10	1.17	8.67E-09	8.06	8.06
HSP90B1 to XBP1	HSP90B1	XBP1	1.12	8.70E-09	8.06	8.06
MMP2 to BGN	MMP2	BGN	1.36	8.72E-09	8.06	8.06
EZR to GPX1	EZR	GPX1	1.14	8.83E-09	8.05	8.05
LUM to COL1A1	LUM	COL1A1	1.53	8.85E-09	8.05	8.05
CALM2 to TNFRSF10B	CALM2	TNFRSF10B	1.08	8.99E-09	8.05	8.05
COL4A2 to COL1A2	COL4A2	COL1A2	1.27	9.07E-09	8.04	8.04
COL1A1 to MXRA8	COL1A1	MXRA8	1.22	9.09E-09	8.04	8.04
KRT17 to KRT17	KRT17	KRT17	1.44	9.10E-09	8.04	8.04
GSTP1 to EPCAM	GSTP1	EPCAM	1.14	9.23E-09	8.03	8.03
COL6A3 to MXRA8	COL6A3	MXRA8	1.23	9.30E-09	8.03	8.03
KRT19 to CDH1	KRT19	CDH1	1.27	9.33E-09	8.03	8.03
CALM2 to CXCL3	CALM2	CXCL3	1.09	9.35E-09	8.03	8.03
HSP90AB1 to RPL21	HSP90AB1	RPL21	1.17	9.40E-09	8.03	8.03
COL4A1 to MGP	COL4A1	MGP	1.18	9.44E-09	8.03	8.03
FN1 to CALD1	FN1	CALD1	1.2	9.69E-09	8.01	8.01
B2M to CRP	B2M	CRP	1.17	9.71E-09	8.01	8.01
IGFBP7 to TPM1	IGFBP7	TPM1	1.22	9.72E-09	8.01	8.01
HSP90AB1 to BAX	HSP90AB1	BAX	1.11	9.76E-09	8.01	8.01
COL5A1 to COL5A1	COL5A1	COL5A1	1.35	9.76E-09	8.01	8.01
CALM2 to IGF2R	CALM2	IGF2R	1.07	9.79E-09	8.01	8.01
COL4A1 to COL1A1	COL4A1	COL1A1	1.2	9.85E-09	8.01	8.01
MT1X to VIM	MT1X	VIM	1.19	9.86E-09	8.01	8.01
IGFBP7 to IFITM3	IGFBP7	IFITM3	1.34	9.91E-09	8	8
KRT7 to KRT7	KRT7	KRT7	1.65	9.91E-09	8	8
TAGLN to FN1	TAGLN	FN1	1.22	1.00E-08	8	8
COL3A1 to CALD1	COL3A1	CALD1	1.21	1.01E-08	8	8
SPARCL1 to COL6A2	SPARCL1	COL6A2	1.27	1.01E-08	7.99	7.99
SPARCL1 to IDO1	SPARCL1	IDO1	1.13	1.02E-08	7.99	7.99
SPARCL1 to COL6A1	SPARCL1	COL6A1	1.23	1.02E-08	7.99	7.99
KRT19 to CD164	KRT19	CD164	1.14	1.02E-08	7.99	7.99
H2AZ1 to H2AZ1	H2AZ1	H2AZ1	1.21	1.04E-08	7.98	7.98
COL6A2 to IL1R1	COL6A2	IL1R1	1.25	1.04E-08	7.98	7.98
SPARCL1 to NPR3	SPARCL1	NPR3	1.11	1.05E-08	7.98	7.98
IGFBP7 to COL18A1	IGFBP7	COL18A1	1.24	1.07E-08	7.97	7.97
LUM to COL1A2	LUM	COL1A2	1.54	1.08E-08	7.96	7.96
COL3A1 to DST	COL3A1	DST	1.14	1.09E-08	7.96	7.96
IL1R1 to MMP2	IL1R1	MMP2	1.29	1.09E-08	7.96	7.96
IFITM3 to MTRNR2L1	IFITM3	MTRNR2L1	1.2	1.09E-08	7.96	7.96
MGP to IGFBP7	MGP	IGFBP7	1.35	1.09E-08	7.96	7.96
CALM2 to GSTP1	CALM2	GSTP1	1.15	1.10E-08	7.96	7.96
COL1A2 to THBS1	COL1A2	THBS1	1.32	1.11E-08	7.96	7.96
NEAT1 to SAT1	NEAT1	SAT1	1.24	1.11E-08	7.95	7.95
KRT19 to TYK2	KRT19	TYK2	1.23	1.12E-08	7.95	7.95
COL3A1 to MGP	COL3A1	MGP	1.29	1.13E-08	7.95	7.95
CALM2 to MECOM	CALM2	MECOM	1.06	1.13E-08	7.95	7.95
KRT19 to LDLR	KRT19	LDLR	1.28	1.13E-08	7.95	7.95
B2M to MTRNR2L1	B2M	MTRNR2L1	1.27	1.14E-08	7.94	7.94
FN1 to VCAN	FN1	VCAN	1.21	1.14E-08	7.94	7.94
EZR to MECOM	EZR	MECOM	1.11	1.14E-08	7.94	7.94
KRT8 to CDH1	KRT8	CDH1	1.21	1.15E-08	7.94	7.94
DCN to SOD2	DCN	SOD2	1.19	1.15E-08	7.94	7.94
COL6A2 to MXRA8	COL6A2	MXRA8	1.19	1.15E-08	7.94	7.94
CALM2 to IL18	CALM2	IL18	1.08	1.16E-08	7.94	7.94
B2M to KRT8	B2M	KRT8	1.14	1.16E-08	7.94	7.94
COL6A3 to COL6A2	COL6A3	COL6A2	1.63	1.16E-08	7.94	7.94
CALM2 to LDLR	CALM2	LDLR	1.12	1.16E-08	7.93	7.93
B2M to XBP1	B2M	XBP1	1.17	1.17E-08	7.93	7.93
LUM to COL3A1	LUM	COL3A1	1.58	1.18E-08	7.93	7.93
MGP to COL3A1	MGP	COL3A1	1.32	1.18E-08	7.93	7.93
HSP90AB1 to KRT19	HSP90AB1	KRT19	1.16	1.18E-08	7.93	7.93
CALM2 to GSN	CALM2	GSN	1.13	1.18E-08	7.93	7.93
CALM2 to LCN2	CALM2	LCN2	1.07	1.19E-08	7.92	7.92
ITGB1 to COL1A2	ITGB1	COL1A2	1.19	1.20E-08	7.92	7.92
EZR to CD9	EZR	CD9	1.19	1.20E-08	7.92	7.92
MGP to COL1A1	MGP	COL1A1	1.3	1.21E-08	7.92	7.92
COL6A2 to COL4A2	COL6A2	COL4A2	1.26	1.22E-08	7.91	7.91
COL1A2 to VIM	COL1A2	VIM	1.3	1.23E-08	7.91	7.91
CALM2 to CD9	CALM2	CD9	1.12	1.24E-08	7.91	7.91
FKBP11 to RPL21	FKBP11	RPL21	1.13	1.25E-08	7.9	7.9
TAGLN to COL6A1	TAGLN	COL6A1	1.21	1.26E-08	7.9	7.9
CALM2 to HSP90AB1	CALM2	HSP90AB1	1.17	1.28E-08	7.89	7.89
S100A10 to S100A10	S100A10	S100A10	1.27	1.28E-08	7.89	7.89
PDGFRA to COL1A1	PDGFRA	COL1A1	1.33	1.29E-08	7.89	7.89
SELENOP to SELENOP	SELENOP	SELENOP	1.3	1.29E-08	7.89	7.89
CDKN1A to CDKN1A	CDKN1A	CDKN1A	1.25	1.32E-08	7.88	7.88
KRT19 to CEACAM6	KRT19	CEACAM6	1.42	1.32E-08	7.88	7.88
IGFBP7 to MYH11	IGFBP7	MYH11	1.22	1.33E-08	7.87	7.87
KRT19 to CLDN4	KRT19	CLDN4	1.26	1.34E-08	7.87	7.87
COL6A1 to THBS1	COL6A1	THBS1	1.28	1.34E-08	7.87	7.87
COL3A1 to ITGB1	COL3A1	ITGB1	1.16	1.34E-08	7.87	7.87
CALM2 to TACSTD2	CALM2	TACSTD2	1.1	1.34E-08	7.87	7.87
BCL2L1 to SAT1	BCL2L1	SAT1	1.21	1.36E-08	7.86	7.86
MMP2 to FGFR1	MMP2	FGFR1	1.13	1.38E-08	7.86	7.86
COL1A1 to FGFR1	COL1A1	FGFR1	1.16	1.39E-08	7.86	7.86
COL1A1 to IL1R1	COL1A1	IL1R1	1.27	1.41E-08	7.85	7.85
CALM2 to CXCL16	CALM2	CXCL16	1.08	1.41E-08	7.85	7.85
EZR to SQSTM1	EZR	SQSTM1	1.2	1.41E-08	7.85	7.85
EZR to EIF5A	EZR	EIF5A	1.14	1.41E-08	7.85	7.85
TAGLN to COL6A2	TAGLN	COL6A2	1.27	1.42E-08	7.85	7.85
SEC61G to HLA-C	SEC61G	HLA-C	1.12	1.42E-08	7.85	7.85
SPARCL1 to TPM2	SPARCL1	TPM2	1.18	1.42E-08	7.85	7.85
CALM2 to HSP90B1	CALM2	HSP90B1	1.13	1.44E-08	7.84	7.84
MT1X to MT1X	MT1X	MT1X	1.39	1.47E-08	7.83	7.83
KRT19 to ANXA1	KRT19	ANXA1	1.24	1.48E-08	7.83	7.83
KRT19 to TNFRSF12A	KRT19	TNFRSF12A	1.26	1.49E-08	7.83	7.83
IGFBP7 to MT2A	IGFBP7	MT2A	1.28	1.49E-08	7.83	7.83
MIF to TYK2	MIF	TYK2	1.18	1.51E-08	7.82	7.82
MMP2 to MGP	MMP2	MGP	1.3	1.52E-08	7.82	7.82
MMP2 to IGFBP7	MMP2	IGFBP7	1.34	1.52E-08	7.82	7.82
XBP1 to HLA-C	XBP1	HLA-C	1.18	1.53E-08	7.82	7.82
HSP90AB1 to IFITM3	HSP90AB1	IFITM3	1.2	1.53E-08	7.82	7.82
COL6A1 to ITGB1	COL6A1	ITGB1	1.17	1.53E-08	7.81	7.81
SPARCL1 to MGP	SPARCL1	MGP	1.22	1.55E-08	7.81	7.81
B2M to SPP1	B2M	SPP1	1.09	1.56E-08	7.81	7.81
CALM2 to PDGFA	CALM2	PDGFA	1.06	1.57E-08	7.8	7.8
TAGLN to DDR2	TAGLN	DDR2	1.12	1.59E-08	7.8	7.8
KRT7 to KRT17	KRT7	KRT17	1.36	1.60E-08	7.8	7.8
TAGLN to CRYAB	TAGLN	CRYAB	1.18	1.61E-08	7.79	7.79
GSTP1 to MIF	GSTP1	MIF	1.16	1.62E-08	7.79	7.79
SPARCL1 to COL1A1	SPARCL1	COL1A1	1.17	1.64E-08	7.79	7.79
NEAT1 to TNFRSF14	NEAT1	TNFRSF14	1.11	1.65E-08	7.78	7.78
CD74 to MTRNR2L1	CD74	MTRNR2L1	1.37	1.68E-08	7.78	7.78
CALM2 to HSD17B2	CALM2	HSD17B2	1.06	1.70E-08	7.77	7.77
IGFBP7 to LUM	IGFBP7	LUM	1.38	1.71E-08	7.77	7.77
B2M to HSP90B1	B2M	HSP90B1	1.2	1.71E-08	7.77	7.77
HSP90AB1 to RPL34	HSP90AB1	RPL34	1.15	1.72E-08	7.77	7.77
KRT19 to TNFRSF10B	KRT19	TNFRSF10B	1.17	1.72E-08	7.76	7.76
IGFBP7 to SPARCL1	IGFBP7	SPARCL1	1.32	1.72E-08	7.76	7.76
CALM2 to MT2A	CALM2	MT2A	1.16	1.73E-08	7.76	7.76
FN1 to THBS2	FN1	THBS2	1.23	1.75E-08	7.76	7.76
COL6A1 to RPL21	COL6A1	RPL21	1.18	1.75E-08	7.76	7.76
CALM2 to YES1	CALM2	YES1	1.07	1.77E-08	7.75	7.75
S100A6 to SAT1	S100A6	SAT1	1.24	1.78E-08	7.75	7.75
HSP90B1 to B2M	HSP90B1	B2M	1.21	1.80E-08	7.74	7.74
H2AZ1 to HLA-C	H2AZ1	HLA-C	1.15	1.83E-08	7.74	7.74
ITGB1 to COL3A1	ITGB1	COL3A1	1.21	1.84E-08	7.73	7.73
KRT19 to S100A6	KRT19	S100A6	1.38	1.84E-08	7.73	7.73
CALM2 to TYK2	CALM2	TYK2	1.16	1.88E-08	7.73	7.73
VIM to COL3A1	VIM	COL3A1	1.24	1.88E-08	7.73	7.73
KRT19 to ANXA2	KRT19	ANXA2	1.26	1.93E-08	7.71	7.71
NEAT1 to BAX	NEAT1	BAX	1.11	1.95E-08	7.71	7.71
COL6A1 to HILPDA	COL6A1	HILPDA	1.19	1.95E-08	7.71	7.71
KRT19 to GDF15	KRT19	GDF15	1.3	1.95E-08	7.71	7.71
COL6A1 to CRP	COL6A1	CRP	1.14	1.96E-08	7.71	7.71
EZR to SFN	EZR	SFN	1.22	1.97E-08	7.71	7.71
KRT19 to TM4SF1	KRT19	TM4SF1	1.29	1.98E-08	7.7	7.7
COL6A2 to TIMP1	COL6A2	TIMP1	1.49	1.99E-08	7.7	7.7
KRT19 to H2AZ1	KRT19	H2AZ1	1.16	2.00E-08	7.7	7.7
COL1A2 to HSPB1	COL1A2	HSPB1	1.21	2.00E-08	7.7	7.7
CALM2 to KRT15	CALM2	KRT15	1.1	2.01E-08	7.7	7.7
SPARCL1 to MMP14	SPARCL1	MMP14	1.1	2.01E-08	7.7	7.7
HSP90AB1 to CD24	HSP90AB1	CD24	1.1	2.02E-08	7.69	7.69
IL6ST to IL6ST	IL6ST	IL6ST	1.27	2.05E-08	7.69	7.69
IL6ST to HSP90B1	IL6ST	HSP90B1	1.19	2.06E-08	7.69	7.69
GSTP1 to BCL2L1	GSTP1	BCL2L1	1.17	2.06E-08	7.69	7.69
PDGFRA to COL1A2	PDGFRA	COL1A2	1.32	2.06E-08	7.69	7.69
COL3A1 to RARRES2	COL3A1	RARRES2	1.21	2.06E-08	7.69	7.69
IFITM3 to GSN	IFITM3	GSN	1.21	2.07E-08	7.68	7.68
EZR to EZR	EZR	EZR	1.31	2.08E-08	7.68	7.68
EZR to CTNNB1	EZR	CTNNB1	1.16	2.09E-08	7.68	7.68
S100A6 to TYK2	S100A6	TYK2	1.26	2.09E-08	7.68	7.68
KRT19 to HLA-C	KRT19	HLA-C	1.25	2.10E-08	7.68	7.68
EZR to CALM1	EZR	CALM1	1.13	2.11E-08	7.68	7.68
MMP2 to CYP1B1	MMP2	CYP1B1	1.16	2.12E-08	7.67	7.67
HLA-C to SAT1	HLA-C	SAT1	1.23	2.12E-08	7.67	7.67
CALM2 to ANXA2	CALM2	ANXA2	1.13	2.13E-08	7.67	7.67
MT2A to RPL21	MT2A	RPL21	1.2	2.18E-08	7.66	7.66
MT2A to MT2A	MT2A	MT2A	1.5	2.19E-08	7.66	7.66
COL1A2 to THBS2	COL1A2	THBS2	1.3	2.24E-08	7.65	7.65
GSN to TYK2	GSN	TYK2	1.23	2.24E-08	7.65	7.65
COL4A1 to ITGB1	COL4A1	ITGB1	1.15	2.25E-08	7.65	7.65
MZT2A to FKBP11	MZT2A	FKBP11	1.16	2.27E-08	7.64	7.64
CALM2 to RPL37	CALM2	RPL37	1.11	2.28E-08	7.64	7.64
IFITM3 to H2AZ1	IFITM3	H2AZ1	1.15	2.28E-08	7.64	7.64
COL4A2 to COL1A1	COL4A2	COL1A1	1.26	2.28E-08	7.64	7.64
CALM2 to CCND1	CALM2	CCND1	1.11	2.30E-08	7.64	7.64
NEAT1 to LGALS3	NEAT1	LGALS3	1.11	2.31E-08	7.64	7.64
SQSTM1 to HLA-C	SQSTM1	HLA-C	1.16	2.32E-08	7.64	7.64
KRT19 to LGALS3BP	KRT19	LGALS3BP	1.19	2.32E-08	7.63	7.63
HSP90AB1 to ANXA1	HSP90AB1	ANXA1	1.17	2.32E-08	7.63	7.63
COL6A1 to RPL34	COL6A1	RPL34	1.13	2.34E-08	7.63	7.63
COL6A1 to MT2A	COL6A1	MT2A	1.23	2.34E-08	7.63	7.63
COL6A2 to BGN	COL6A2	BGN	1.45	2.35E-08	7.63	7.63
DCN to COL6A3	DCN	COL6A3	1.33	2.36E-08	7.63	7.63
GSTP1 to ITGB6	GSTP1	ITGB6	1.11	2.38E-08	7.62	7.62
CXCL17 to CXCL17	CXCL17	CXCL17	1.34	2.38E-08	7.62	7.62
MT2A to COL1A1	MT2A	COL1A1	1.24	2.42E-08	7.62	7.62
EZR to GDF15	EZR	GDF15	1.17	2.44E-08	7.61	7.61
FN1 to BIRC5	FN1	BIRC5	1.11	2.45E-08	7.61	7.61
IFITM3 to MIF	IFITM3	MIF	1.15	2.45E-08	7.61	7.61
SFN to SFN	SFN	SFN	1.27	2.50E-08	7.6	7.6
VIM to LTBR	VIM	LTBR	1.13	2.51E-08	7.6	7.6
EZR to CXCL2	EZR	CXCL2	1.18	2.53E-08	7.6	7.6
S100A6 to H2AZ1	S100A6	H2AZ1	1.19	2.53E-08	7.6	7.6
S100A6 to CDKN1A	S100A6	CDKN1A	1.13	2.53E-08	7.6	7.6
COL6A2 to IFITM3	COL6A2	IFITM3	1.27	2.53E-08	7.6	7.6
HSP90AB1 to CD164	HSP90AB1	CD164	1.11	2.55E-08	7.59	7.59
CALM2 to LTBR	CALM2	LTBR	1.09	2.57E-08	7.59	7.59
COL4A2 to COL4A2	COL4A2	COL4A2	1.33	2.58E-08	7.59	7.59
KRT8 to LDLR	KRT8	LDLR	1.18	2.58E-08	7.59	7.59
HSP90AA1 to ANXA1	HSP90AA1	ANXA1	1.14	2.60E-08	7.58	7.58
EZR to SOX4	EZR	SOX4	1.12	2.62E-08	7.58	7.58
VIM to CCL2	VIM	CCL2	1.14	2.64E-08	7.58	7.58
VIM to TPM2	VIM	TPM2	1.24	2.64E-08	7.58	7.58
MGP to COL6A1	MGP	COL6A1	1.27	2.65E-08	7.58	7.58
EZR to DDR1	EZR	DDR1	1.15	2.65E-08	7.58	7.58
FN1 to CD276	FN1	CD276	1.11	2.67E-08	7.57	7.57
COL1A2 to BGN	COL1A2	BGN	1.49	2.68E-08	7.57	7.57
HSP90AB1 to HSP90B1	HSP90AB1	HSP90B1	1.15	2.68E-08	7.57	7.57
S100A6 to CCND1	S100A6	CCND1	1.21	2.69E-08	7.57	7.57
HSP90AB1 to CD9	HSP90AB1	CD9	1.12	2.70E-08	7.57	7.57
COL1A2 to MMP14	COL1A2	MMP14	1.21	2.70E-08	7.57	7.57
COL6A1 to SERPINH1	COL6A1	SERPINH1	1.19	2.70E-08	7.57	7.57
CXCL2 to CXCL2	CXCL2	CXCL2	1.54	2.71E-08	7.57	7.57
COL3A1 to TIMP1	COL3A1	TIMP1	1.4	2.73E-08	7.56	7.56
GSTP1 to CRP	GSTP1	CRP	1.13	2.75E-08	7.56	7.56
IL1R1 to TYK2	IL1R1	TYK2	1.19	2.76E-08	7.56	7.56
GSTP1 to GPX1	GSTP1	GPX1	1.17	2.76E-08	7.56	7.56
TYK2 to CEACAM6	TYK2	CEACAM6	1.11	2.76E-08	7.56	7.56
EZR to H2AZ1	EZR	H2AZ1	1.15	2.77E-08	7.56	7.56
MMP2 to CD63	MMP2	CD63	1.17	2.86E-08	7.54	7.54
KRT18 to KRT18	KRT18	KRT18	1.33	2.86E-08	7.54	7.54
CD63 to FKBP11	CD63	FKBP11	1.16	2.86E-08	7.54	7.54
PSAP to FKBP11	PSAP	FKBP11	1.13	2.90E-08	7.54	7.54
COL1A2 to IFITM3	COL1A2	IFITM3	1.28	2.91E-08	7.54	7.54
CD163 to CD163	CD163	CD163	1.8	2.94E-08	7.53	7.53
EZR to SEC61G	EZR	SEC61G	1.12	2.95E-08	7.53	7.53
MMP2 to CXCL12	MMP2	CXCL12	1.17	2.98E-08	7.53	7.53
HMGB2 to ARF1	HMGB2	ARF1	1.08	2.99E-08	7.52	7.52
SQSTM1 to SQSTM1	SQSTM1	SQSTM1	1.31	3.01E-08	7.52	7.52
GSTP1 to KRT19	GSTP1	KRT19	1.25	3.04E-08	7.52	7.52
CALM2 to S100A6	CALM2	S100A6	1.18	3.05E-08	7.52	7.52
SPARCL1 to FN1	SPARCL1	FN1	1.21	3.08E-08	7.51	7.51
EZR to AKT1	EZR	AKT1	1.09	3.10E-08	7.51	7.51
IGFBP7 to TNFRSF1A	IGFBP7	TNFRSF1A	1.16	3.11E-08	7.51	7.51
KRT19 to MIF	KRT19	MIF	1.2	3.13E-08	7.5	7.5
COL6A1 to CXCL12	COL6A1	CXCL12	1.14	3.14E-08	7.5	7.5
EZR to PHLDA2	EZR	PHLDA2	1.1	3.14E-08	7.5	7.5
EZR to TSC22D1	EZR	TSC22D1	1.11	3.14E-08	7.5	7.5
HSP90AA1 to RPL22	HSP90AA1	RPL22	1.1	3.17E-08	7.5	7.5
CALM2 to COL8A1	CALM2	COL8A1	1.1	3.20E-08	7.49	7.49
CALM2 to HLA-DPB1	CALM2	HLA-DPB1	1.07	3.21E-08	7.49	7.49
H2AZ1 to S100A6	H2AZ1	S100A6	1.13	3.24E-08	7.49	7.49
KRT19 to EPHA2	KRT19	EPHA2	1.23	3.25E-08	7.49	7.49
MT2A to TYK2	MT2A	TYK2	1.21	3.25E-08	7.49	7.49
CALM2 to MYC	CALM2	MYC	1.07	3.26E-08	7.49	7.49
CALM2 to CTNNB1	CALM2	CTNNB1	1.11	3.27E-08	7.49	7.49
CALM2 to CD74	CALM2	CD74	1.13	3.33E-08	7.48	7.48
EZR to BCL2L1	EZR	BCL2L1	1.2	3.41E-08	7.47	7.47
IFITM3 to COL1A1	IFITM3	COL1A1	1.16	3.41E-08	7.47	7.47
H2AZ1 to IFITM3	H2AZ1	IFITM3	1.12	3.42E-08	7.47	7.47
KRT19 to ADGRF5	KRT19	ADGRF5	1.2	3.43E-08	7.46	7.46
TAGLN to CAV1	TAGLN	CAV1	1.15	3.47E-08	7.46	7.46
FN1 to TPM1	FN1	TPM1	1.21	3.48E-08	7.46	7.46
CALM2 to RPL34	CALM2	RPL34	1.13	3.50E-08	7.46	7.46
CALM2 to CCR7	CALM2	CCR7	1.05	3.50E-08	7.46	7.46
HSPB1 to ITGA5	HSPB1	ITGA5	1.13	3.50E-08	7.46	7.46
EZR to IL18	EZR	IL18	1.11	3.50E-08	7.46	7.46
CALM2 to NFKB1	CALM2	NFKB1	1.07	3.52E-08	7.45	7.45
EZR to FGFR2	EZR	FGFR2	1.11	3.53E-08	7.45	7.45
CALM2 to TUBB4B	CALM2	TUBB4B	1.11	3.53E-08	7.45	7.45
B2M to MIF	B2M	MIF	1.15	3.53E-08	7.45	7.45
KRT19 to SOX4	KRT19	SOX4	1.13	3.55E-08	7.45	7.45
KRT19 to STAT1	KRT19	STAT1	1.14	3.55E-08	7.45	7.45
COL6A1 to TNFRSF1A	COL6A1	TNFRSF1A	1.12	3.58E-08	7.45	7.45
KRT8 to KRT17	KRT8	KRT17	1.46	3.61E-08	7.44	7.44
IGFBP7 to TAGLN	IGFBP7	TAGLN	1.33	3.62E-08	7.44	7.44
KRT8 to MTRNR2L1	KRT8	MTRNR2L1	1.25	3.65E-08	7.44	7.44
COL4A1 to DST	COL4A1	DST	1.09	3.65E-08	7.44	7.44
EZR to KRT18	EZR	KRT18	1.23	3.68E-08	7.43	7.43
EZR to HMGB2	EZR	HMGB2	1.12	3.70E-08	7.43	7.43
CALM2 to IRF3	CALM2	IRF3	1.08	3.71E-08	7.43	7.43
CALM2 to SOD2	CALM2	SOD2	1.13	3.72E-08	7.43	7.43
HSP90AB1 to GPX1	HSP90AB1	GPX1	1.13	3.73E-08	7.43	7.43
IFITM3 to IL6ST	IFITM3	IL6ST	1.16	3.73E-08	7.43	7.43
H2AZ1 to TYK2	H2AZ1	TYK2	1.11	3.73E-08	7.43	7.43
EZR to ICAM1	EZR	ICAM1	1.19	3.73E-08	7.43	7.43
HLA-A to MTRNR2L1	HLA-A	MTRNR2L1	1.24	3.75E-08	7.43	7.43
H2AZ1 to HLA-B	H2AZ1	HLA-B	1.13	3.75E-08	7.43	7.43
COL1A2 to MGP	COL1A2	MGP	1.33	3.77E-08	7.42	7.42
CALM2 to BAX	CALM2	BAX	1.09	3.77E-08	7.42	7.42
IFITM3 to S100A6	IFITM3	S100A6	1.23	3.77E-08	7.42	7.42
HLA-B to MTRNR2L1	HLA-B	MTRNR2L1	1.35	3.79E-08	7.42	7.42
FN1 to COL11A1	FN1	COL11A1	1.25	3.87E-08	7.41	7.41
KRT19 to TACSTD2	KRT19	TACSTD2	1.29	3.92E-08	7.41	7.41
DCN to MXRA8	DCN	MXRA8	1.18	3.95E-08	7.4	7.4
IGFBP7 to LGALS1	IGFBP7	LGALS1	1.3	3.97E-08	7.4	7.4
GSN to IFITM3	GSN	IFITM3	1.26	3.97E-08	7.4	7.4
COL6A1 to PTGIS	COL6A1	PTGIS	1.17	3.97E-08	7.4	7.4
COL1A2 to CALD1	COL1A2	CALD1	1.24	4.01E-08	7.4	7.4
CALM2 to SMAD4	CALM2	SMAD4	1.07	4.02E-08	7.4	7.4
CALM2 to HIF1A	CALM2	HIF1A	1.1	4.03E-08	7.39	7.39
COL4A1 to COL5A3	COL4A1	COL5A3	1.1	4.04E-08	7.39	7.39
GSTP1 to CDKN1A	GSTP1	CDKN1A	1.13	4.04E-08	7.39	7.39
COL6A1 to TPM2	COL6A1	TPM2	1.2	4.06E-08	7.39	7.39
HSP90AB1 to IL6ST	HSP90AB1	IL6ST	1.13	4.12E-08	7.39	7.39
MMP2 to MEG3	MMP2	MEG3	1.1	4.15E-08	7.38	7.38
HSP90B1 to RPL21	HSP90B1	RPL21	1.17	4.16E-08	7.38	7.38
LGALS3 to SAT1	LGALS3	SAT1	1.14	4.17E-08	7.38	7.38
GSTP1 to CCND1	GSTP1	CCND1	1.16	4.18E-08	7.38	7.38
SPARCL1 to THBS2	SPARCL1	THBS2	1.1	4.19E-08	7.38	7.38
CALM2 to ARHGDIB	CALM2	ARHGDIB	1.07	4.19E-08	7.38	7.38
CALM2 to IFITM3	CALM2	IFITM3	1.16	4.20E-08	7.38	7.38
FN1 to PDGFRA	FN1	PDGFRA	1.21	4.20E-08	7.38	7.38
IL6ST to MTRNR2L1	IL6ST	MTRNR2L1	1.18	4.22E-08	7.37	7.37
MYL9 to ADGRA2	MYL9	ADGRA2	1.15	4.23E-08	7.37	7.37
FN1 to MTRNR2L1	FN1	MTRNR2L1	1.19	4.24E-08	7.37	7.37
CALM2 to BCL2L1	CALM2	BCL2L1	1.12	4.29E-08	7.37	7.37
FN1 to HILPDA	FN1	HILPDA	1.23	4.32E-08	7.36	7.36
KRT8 to CEACAM6	KRT8	CEACAM6	1.33	4.34E-08	7.36	7.36
HSP90AA1 to IL6ST	HSP90AA1	IL6ST	1.11	4.34E-08	7.36	7.36
IGFBP7 to COL5A1	IGFBP7	COL5A1	1.26	4.35E-08	7.36	7.36
TIMP1 to IGFBP7	TIMP1	IGFBP7	1.34	4.36E-08	7.36	7.36
HSP90B1 to HLA-C	HSP90B1	HLA-C	1.19	4.37E-08	7.36	7.36
CALM2 to RXRB	CALM2	RXRB	1.06	4.39E-08	7.36	7.36
IL16 to IL10RA	IL16	IL10RA	1.09	4.40E-08	7.36	7.36
SOD2 to SOD2	SOD2	SOD2	1.33	4.43E-08	7.35	7.35
IL1R1 to HSPB1	IL1R1	HSPB1	1.16	4.45E-08	7.35	7.35
LGALS1 to LGALS1	LGALS1	LGALS1	1.29	4.46E-08	7.35	7.35
CALM2 to BECN1	CALM2	BECN1	1.05	4.48E-08	7.35	7.35
B2M to GPX1	B2M	GPX1	1.22	4.49E-08	7.35	7.35
HSP90AB1 to KRT8	HSP90AB1	KRT8	1.12	4.51E-08	7.35	7.35
COL1A2 to RPL21	COL1A2	RPL21	1.17	4.54E-08	7.34	7.34
COL4A1 to TAGLN	COL4A1	TAGLN	1.2	4.55E-08	7.34	7.34
RAMP2 to RAMP2	RAMP2	RAMP2	1.21	4.58E-08	7.34	7.34
CALM2 to HLA-DQB1	CALM2	HLA-DQB1	1.07	4.61E-08	7.34	7.34
COL6A3 to COL5A2	COL6A3	COL5A2	1.29	4.66E-08	7.33	7.33
SEC61G to B2M	SEC61G	B2M	1.12	4.67E-08	7.33	7.33
GSTP1 to TNFRSF21	GSTP1	TNFRSF21	1.08	4.68E-08	7.33	7.33
DCN to IFITM3	DCN	IFITM3	1.21	4.69E-08	7.33	7.33
KRT19 to XBP1	KRT19	XBP1	1.23	4.69E-08	7.33	7.33
EZR to MIF	EZR	MIF	1.15	4.71E-08	7.33	7.33
B2M to RELA	B2M	RELA	1.12	4.71E-08	7.33	7.33
SPARCL1 to ACKR4	SPARCL1	ACKR4	1.05	4.74E-08	7.32	7.32
IGFBP7 to FLT1	IGFBP7	FLT1	1.15	4.75E-08	7.32	7.32
COL4A1 to MMP14	COL4A1	MMP14	1.08	4.77E-08	7.32	7.32
IL6ST to SAT1	IL6ST	SAT1	1.12	4.78E-08	7.32	7.32
MMP2 to RARRES2	MMP2	RARRES2	1.2	4.79E-08	7.32	7.32
IFITM1 to MTRNR2L1	IFITM1	MTRNR2L1	1.17	4.82E-08	7.32	7.32
KRT19 to SLPI	KRT19	SLPI	1.36	4.83E-08	7.32	7.32
IFITM3 to MXRA8	IFITM3	MXRA8	1.1	4.86E-08	7.31	7.31
IGFBP7 to MMP14	IGFBP7	MMP14	1.16	4.87E-08	7.31	7.31
BGN to BGN	BGN	BGN	1.4	4.87E-08	7.31	7.31
COL4A1 to GSN	COL4A1	GSN	1.14	4.88E-08	7.31	7.31
IFITM3 to COL6A2	IFITM3	COL6A2	1.19	4.88E-08	7.31	7.31
MT1X to MGP	MT1X	MGP	1.18	4.91E-08	7.31	7.31
MT2A to VIM	MT2A	VIM	1.23	4.94E-08	7.31	7.31
MIF to MIF	MIF	MIF	1.2	4.96E-08	7.3	7.3
DCN to BGN	DCN	BGN	1.3	4.99E-08	7.3	7.3
COL4A2 to COL3A1	COL4A2	COL3A1	1.28	4.99E-08	7.3	7.3
EZR to CEACAM6	EZR	CEACAM6	1.21	5.00E-08	7.3	7.3
EZR to EPHA2	EZR	EPHA2	1.15	5.04E-08	7.3	7.3
DCN to COL5A1	DCN	COL5A1	1.27	5.07E-08	7.3	7.3
IGFBP7 to SERPINH1	IGFBP7	SERPINH1	1.17	5.15E-08	7.29	7.29
COL4A1 to ICAM2	COL4A1	ICAM2	1.08	5.15E-08	7.29	7.29
COL1A2 to RARRES2	COL1A2	RARRES2	1.25	5.17E-08	7.29	7.29
MMP2 to HILPDA	MMP2	HILPDA	1.17	5.18E-08	7.29	7.29
B2M to IFNAR1	B2M	IFNAR1	1.11	5.19E-08	7.28	7.28
FN1 to ADGRB3	FN1	ADGRB3	1.13	5.22E-08	7.28	7.28
RAMP2 to ADGRL2	RAMP2	ADGRL2	1.12	5.26E-08	7.28	7.28
CD14 to CD14	CD14	CD14	1.52	5.28E-08	7.28	7.28
IFITM3 to COL1A2	IFITM3	COL1A2	1.19	5.32E-08	7.27	7.27
MT1X to BMP1	MT1X	BMP1	1.06	5.34E-08	7.27	7.27
IL1R1 to MMP14	IL1R1	MMP14	1.16	5.35E-08	7.27	7.27
IL6ST to RPL21	IL6ST	RPL21	1.16	5.36E-08	7.27	7.27
CALM2 to NFKBIA	CALM2	NFKBIA	1.11	5.37E-08	7.27	7.27
KRT8 to CDKN1A	KRT8	CDKN1A	1.16	5.37E-08	7.27	7.27
MGP to THBS2	MGP	THBS2	1.14	5.39E-08	7.27	7.27
CD74 to SAT1	CD74	SAT1	1.32	5.40E-08	7.27	7.27
HSP90AB1 to MYC	HSP90AB1	MYC	1.09	5.41E-08	7.27	7.27
HSP90AB1 to CALM3	HSP90AB1	CALM3	1.09	5.46E-08	7.26	7.26
FN1 to FZD1	FN1	FZD1	1.11	5.46E-08	7.26	7.26
GSTP1 to TM4SF1	GSTP1	TM4SF1	1.14	5.52E-08	7.26	7.26
SPARCL1 to TIMP1	SPARCL1	TIMP1	1.22	5.52E-08	7.26	7.26
COL4A1 to ITGA1	COL4A1	ITGA1	1.18	5.54E-08	7.26	7.26
IGFBP5 to IGFBP5	IGFBP5	IGFBP5	1.35	5.54E-08	7.26	7.26
HSPB1 to HDAC1	HSPB1	HDAC1	1.08	5.55E-08	7.26	7.26
CALM2 to CEACAM6	CALM2	CEACAM6	1.12	5.57E-08	7.25	7.25
IL6ST to HSP90AA1	IL6ST	HSP90AA1	1.15	5.57E-08	7.25	7.25
RPL21 to TYK2	RPL21	TYK2	1.27	5.59E-08	7.25	7.25
CALM2 to ADGRF5	CALM2	ADGRF5	1.09	5.60E-08	7.25	7.25
COL6A3 to COL6A1	COL6A3	COL6A1	1.58	5.60E-08	7.25	7.25
IL6ST to SERPINA3	IL6ST	SERPINA3	1.13	5.61E-08	7.25	7.25
HSP90B1 to HLA-B	HSP90B1	HLA-B	1.17	5.62E-08	7.25	7.25
COL4A1 to TPM1	COL4A1	TPM1	1.14	5.65E-08	7.25	7.25
VIM to TYK2	VIM	TYK2	1.29	5.69E-08	7.25	7.25
KRT8 to EZR	KRT8	EZR	1.3	5.69E-08	7.24	7.24
LUM to COL6A1	LUM	COL6A1	1.45	5.72E-08	7.24	7.24
TACSTD2 to KRT19	TACSTD2	KRT19	1.26	5.72E-08	7.24	7.24
COL6A3 to MMP14	COL6A3	MMP14	1.25	5.76E-08	7.24	7.24
MMP2 to MRC2	MMP2	MRC2	1.16	5.79E-08	7.24	7.24
COL3A1 to MT2A	COL3A1	MT2A	1.27	5.82E-08	7.23	7.23
COL6A1 to IFITM1	COL6A1	IFITM1	1.18	5.82E-08	7.23	7.23
HSP90AB1 to RELA	HSP90AB1	RELA	1.08	5.83E-08	7.23	7.23
COL1A2 to TIMP1	COL1A2	TIMP1	1.46	5.87E-08	7.23	7.23
GSTP1 to GSTP1	GSTP1	GSTP1	1.3	5.87E-08	7.23	7.23
LGALS1 to IGFBP7	LGALS1	IGFBP7	1.14	5.89E-08	7.23	7.23
TM4SF1 to CD9	TM4SF1	CD9	1.19	5.92E-08	7.23	7.23
HSP90AB1 to ICAM1	HSP90AB1	ICAM1	1.13	5.94E-08	7.23	7.23
HSP90B1 to CD63	HSP90B1	CD63	1.16	5.96E-08	7.22	7.22
KRT19 to S100A10	KRT19	S100A10	1.27	5.97E-08	7.22	7.22
IGFBP7 to IL6ST	IGFBP7	IL6ST	1.22	6.04E-08	7.22	7.22
MMP2 to HSP90B1	MMP2	HSP90B1	1.17	6.06E-08	7.22	7.22
HSPB1 to COL1A1	HSPB1	COL1A1	1.18	6.10E-08	7.21	7.21
GSTP1 to HSP90AB1	GSTP1	HSP90AB1	1.19	6.12E-08	7.21	7.21
COL6A1 to TPM1	COL6A1	TPM1	1.19	6.14E-08	7.21	7.21
COL6A1 to VCAN	COL6A1	VCAN	1.19	6.14E-08	7.21	7.21
COL3A1 to IFITM3	COL3A1	IFITM3	1.23	6.17E-08	7.21	7.21
CEACAM6 to CEACAM6	CEACAM6	CEACAM6	1.5	6.17E-08	7.21	7.21
S100A6 to ANXA1	S100A6	ANXA1	1.24	6.20E-08	7.21	7.21
XBP1 to HLA-B	XBP1	HLA-B	1.16	6.23E-08	7.21	7.21
COL6A3 to PDGFRA	COL6A3	PDGFRA	1.32	6.25E-08	7.2	7.2
SPARCL1 to SERPINH1	SPARCL1	SERPINH1	1.1	6.26E-08	7.2	7.2
HLA-A to S100A10	HLA-A	S100A10	1.18	6.26E-08	7.2	7.2
COL6A2 to PDGFRA	COL6A2	PDGFRA	1.22	6.27E-08	7.2	7.2
EZR to FZD4	EZR	FZD4	1.07	6.28E-08	7.2	7.2
MTRNR2L1 to HLA-C	MTRNR2L1	HLA-C	1.18	6.31E-08	7.2	7.2
IFITM3 to RPL34	IFITM3	RPL34	1.16	6.32E-08	7.2	7.2
CALM2 to CFLAR	CALM2	CFLAR	1.09	6.35E-08	7.2	7.2
COL1A1 to IGFBP7	COL1A1	IGFBP7	1.34	6.44E-08	7.19	7.19
GSTP1 to EZR	GSTP1	EZR	1.2	6.46E-08	7.19	7.19
SQSTM1 to SREBF1	SQSTM1	SREBF1	1.12	6.47E-08	7.19	7.19
FN1 to CRP	FN1	CRP	1.15	6.49E-08	7.19	7.19
IL20 to NR1H4	IL20	NR1H4	1.31	6.56E-08	7.18	7.18
HLA-A to MIF	HLA-A	MIF	1.12	6.57E-08	7.18	7.18
MMP2 to SOD2	MMP2	SOD2	1.21	6.60E-08	7.18	7.18
HSP90B1 to CSF2RA	HSP90B1	CSF2RA	1.07	6.62E-08	7.18	7.18
PDGFRA to PDGFRA	PDGFRA	PDGFRA	1.3	6.64E-08	7.18	7.18
LUM to VIM	LUM	VIM	1.28	6.65E-08	7.18	7.18
CD74 to S100A9	CD74	S100A9	1.23	6.66E-08	7.18	7.18
CALM2 to SERPINA1	CALM2	SERPINA1	1.13	6.67E-08	7.18	7.18
LUM to DCN	LUM	DCN	1.46	6.71E-08	7.17	7.17
THBS1 to COL1A2	THBS1	COL1A2	1.4	6.71E-08	7.17	7.17
KRT19 to CD74	KRT19	CD74	1.26	6.78E-08	7.17	7.17
TIMP1 to COL1A2	TIMP1	COL1A2	1.27	6.89E-08	7.16	7.16
KRT8 to KRT7	KRT8	KRT7	1.57	6.90E-08	7.16	7.16
THBS1 to COL3A1	THBS1	COL3A1	1.5	6.93E-08	7.16	7.16
MT1X to THBS2	MT1X	THBS2	1.09	6.93E-08	7.16	7.16
IL20 to DUSP2	IL20	DUSP2	1.31	6.94E-08	7.16	7.16
NPR2 to NPR2	NPR2	NPR2	1.32	6.96E-08	7.16	7.16
B2M to BAX	B2M	BAX	1.16	6.97E-08	7.16	7.16
FN1 to HSPB1	FN1	HSPB1	1.23	7.02E-08	7.15	7.15
SQSTM1 to CD63	SQSTM1	CD63	1.15	7.02E-08	7.15	7.15
TIMP1 to DCN	TIMP1	DCN	1.26	7.03E-08	7.15	7.15
CALM2 to HSPB1	CALM2	HSPB1	1.15	7.03E-08	7.15	7.15
IGFBP7 to THBS2	IGFBP7	THBS2	1.15	7.05E-08	7.15	7.15
VIM to ITGA5	VIM	ITGA5	1.21	7.07E-08	7.15	7.15
HSP90B1 to RPL34	HSP90B1	RPL34	1.13	7.08E-08	7.15	7.15
CD74 to FKBP11	CD74	FKBP11	1.17	7.09E-08	7.15	7.15
SPARCL1 to MRC2	SPARCL1	MRC2	1.08	7.10E-08	7.15	7.15
HSPB1 to CDKN1A	HSPB1	CDKN1A	1.12	7.11E-08	7.15	7.15
CALM2 to ICAM1	CALM2	ICAM1	1.11	7.19E-08	7.14	7.14
VEGFA to IGHD	VEGFA	IGHD	1.1	7.23E-08	7.14	7.14
KRT8 to KRT18	KRT8	KRT18	1.42	7.24E-08	7.14	7.14
TM4SF1 to TYK2	TM4SF1	TYK2	1.18	7.25E-08	7.14	7.14
CALM2 to AGR2	CALM2	AGR2	1.08	7.25E-08	7.14	7.14
EZR to GSTP1	EZR	GSTP1	1.21	7.26E-08	7.14	7.14
LUM to IGFBP7	LUM	IGFBP7	1.39	7.26E-08	7.14	7.14
HSP90AA1 to S100A6	HSP90AA1	S100A6	1.19	7.27E-08	7.14	7.14
HLA-DRB1 to SAT1	HLA-DRB1	SAT1	1.23	7.30E-08	7.14	7.14
HSP90AB1 to RPL22	HSP90AB1	RPL22	1.13	7.30E-08	7.14	7.14
COL4A1 to COL5A1	COL4A1	COL5A1	1.17	7.31E-08	7.14	7.14
MGP to COL4A2	MGP	COL4A2	1.17	7.33E-08	7.13	7.13
CD81 to IGFBP7	CD81	IGFBP7	1.15	7.35E-08	7.13	7.13
CALM2 to ADGRE5	CALM2	ADGRE5	1.06	7.37E-08	7.13	7.13
HLA-A to CRP	HLA-A	CRP	1.15	7.41E-08	7.13	7.13
IGFBP7 to NPR3	IGFBP7	NPR3	1.13	7.43E-08	7.13	7.13
CALM2 to IFNAR2	CALM2	IFNAR2	1.05	7.44E-08	7.13	7.13
IL7R to IL7R	IL7R	IL7R	1.57	7.49E-08	7.13	7.13
CALM2 to NOSIP	CALM2	NOSIP	1.06	7.52E-08	7.12	7.12
HLA-C to XBP1	HLA-C	XBP1	1.18	7.53E-08	7.12	7.12
GSTP1 to CDH1	GSTP1	CDH1	1.13	7.60E-08	7.12	7.12
IL6ST to PTGES3	IL6ST	PTGES3	1.11	7.61E-08	7.12	7.12
GSTP1 to EIF5A	GSTP1	EIF5A	1.14	7.62E-08	7.12	7.12
IGFBP7 to COL14A1	IGFBP7	COL14A1	1.15	7.64E-08	7.12	7.12
CALM2 to ADGRG1	CALM2	ADGRG1	1.06	7.64E-08	7.12	7.12
BGN to COL6A2	BGN	COL6A2	1.3	7.68E-08	7.11	7.11
MMP2 to IFITM1	MMP2	IFITM1	1.18	7.71E-08	7.11	7.11
C1QC to C1QC	C1QC	C1QC	1.65	7.74E-08	7.11	7.11
HSP90AB1 to LMNA	HSP90AB1	LMNA	1.11	7.78E-08	7.11	7.11
CALM2 to IL11	CALM2	IL11	1.05	7.78E-08	7.11	7.11
HSPB1 to IFITM3	HSPB1	IFITM3	1.23	7.79E-08	7.11	7.11
CALM2 to CIITA	CALM2	CIITA	1.07	7.84E-08	7.11	7.11
CEACAM6 to TM4SF1	CEACAM6	TM4SF1	1.2	7.84E-08	7.11	7.11
COL1A2 to DCN	COL1A2	DCN	1.49	7.84E-08	7.11	7.11
HLA-A to ANXA1	HLA-A	ANXA1	1.17	7.88E-08	7.1	7.1
SEC61G to CDKN1A	SEC61G	CDKN1A	1.07	7.90E-08	7.1	7.1
CALM2 to HLA-C	CALM2	HLA-C	1.15	7.94E-08	7.1	7.1
TPM1 to COL4A2	TPM1	COL4A2	1.2	7.96E-08	7.1	7.1
COL6A3 to MMP2	COL6A3	MMP2	1.56	7.99E-08	7.1	7.1
SPARCL1 to COL1A2	SPARCL1	COL1A2	1.2	8.03E-08	7.1	7.1
VIM to MT2A	VIM	MT2A	1.27	8.04E-08	7.09	7.09
TAGLN to TAGLN	TAGLN	TAGLN	1.64	8.10E-08	7.09	7.09
SAT1 to FKBP11	SAT1	FKBP11	1.16	8.11E-08	7.09	7.09
CD28 to CD28	CD28	CD28	1.3	8.17E-08	7.09	7.09
COL4A2 to COL4A1	COL4A2	COL4A1	1.31	8.19E-08	7.09	7.09
BCL2L1 to STAT1	BCL2L1	STAT1	1.09	8.20E-08	7.09	7.09
FN1 to MGP	FN1	MGP	1.23	8.21E-08	7.09	7.09
HMGB2 to HMGB2	HMGB2	HMGB2	1.28	8.25E-08	7.08	7.08
IL6ST to SQSTM1	IL6ST	SQSTM1	1.17	8.28E-08	7.08	7.08
KRT19 to BAX	KRT19	BAX	1.14	8.32E-08	7.08	7.08
LUM to COL6A2	LUM	COL6A2	1.5	8.33E-08	7.08	7.08
CALM2 to HDAC1	CALM2	HDAC1	1.05	8.33E-08	7.08	7.08
RPL21 to FKBP11	RPL21	FKBP11	1.18	8.34E-08	7.08	7.08
KRT7 to EZR	KRT7	EZR	1.25	8.36E-08	7.08	7.08
LUM to COL6A3	LUM	COL6A3	1.41	8.39E-08	7.08	7.08
DCN to PDGFRA	DCN	PDGFRA	1.22	8.49E-08	7.07	7.07
HSP90AB1 to H2AZ1	HSP90AB1	H2AZ1	1.12	8.52E-08	7.07	7.07
RAC1 to S100A10	RAC1	S100A10	1.07	8.54E-08	7.07	7.07
KRT8 to HSP90AA1	KRT8	HSP90AA1	1.17	8.56E-08	7.07	7.07
EZR to ITGB6	EZR	ITGB6	1.14	8.66E-08	7.06	7.06
B2M to CIITA	B2M	CIITA	1.1	8.68E-08	7.06	7.06
GPX1 to MTRNR2L1	GPX1	MTRNR2L1	1.24	8.80E-08	7.06	7.06
GSTP1 to CEACAM6	GSTP1	CEACAM6	1.18	8.84E-08	7.05	7.05
FN1 to TGFB1	FN1	TGFB1	1.08	8.85E-08	7.05	7.05
MT1X to CXCL12	MT1X	CXCL12	1.1	8.87E-08	7.05	7.05
ITGB1 to COL1A1	ITGB1	COL1A1	1.22	8.92E-08	7.05	7.05
B2M to IL6ST	B2M	IL6ST	1.14	8.98E-08	7.05	7.05
C1QC to SRGN	C1QC	SRGN	1.3	8.98E-08	7.05	7.05
HSP90AB1 to SEC61G	HSP90AB1	SEC61G	1.11	9.05E-08	7.04	7.04
KRT19 to GPX1	KRT19	GPX1	1.21	9.10E-08	7.04	7.04
KRT8 to MIF	KRT8	MIF	1.17	9.16E-08	7.04	7.04
GSTP1 to HLA-A	GSTP1	HLA-A	1.17	9.17E-08	7.04	7.04
EZR to XBP1	EZR	XBP1	1.16	9.17E-08	7.04	7.04
COL1A1 to MMP14	COL1A1	MMP14	1.2	9.20E-08	7.04	7.04
HSP90B1 to SAT1	HSP90B1	SAT1	1.13	9.21E-08	7.04	7.04
IFITM3 to COL6A1	IFITM3	COL6A1	1.17	9.22E-08	7.04	7.04
KRT7 to TM4SF1	KRT7	TM4SF1	1.24	9.22E-08	7.04	7.04
CRP to B2M	CRP	B2M	1.17	9.24E-08	7.03	7.03
MT2A to COL6A1	MT2A	COL6A1	1.19	9.30E-08	7.03	7.03
KRT19 to LTBR	KRT19	LTBR	1.15	9.34E-08	7.03	7.03
CALM2 to IL6ST	CALM2	IL6ST	1.11	9.34E-08	7.03	7.03
LUM to MMP2	LUM	MMP2	1.45	9.36E-08	7.03	7.03
MMP2 to IFITM3	MMP2	IFITM3	1.21	9.43E-08	7.03	7.03
CALM2 to STAT1	CALM2	STAT1	1.08	9.43E-08	7.03	7.03
COL6A2 to CDH11	COL6A2	CDH11	1.29	9.45E-08	7.02	7.02
EZR to ADGRF5	EZR	ADGRF5	1.15	9.46E-08	7.02	7.02
IL6ST to FKBP11	IL6ST	FKBP11	1.14	9.48E-08	7.02	7.02
CALM2 to PPARA	CALM2	PPARA	1.05	9.50E-08	7.02	7.02
MGP to IFITM3	MGP	IFITM3	1.22	9.52E-08	7.02	7.02
COL4A1 to HSPB1	COL4A1	HSPB1	1.13	9.54E-08	7.02	7.02
COL6A2 to TPM2	COL6A2	TPM2	1.23	9.57E-08	7.02	7.02
SPARCL1 to AZGP1	SPARCL1	AZGP1	1.05	9.57E-08	7.02	7.02
ZFP36 to CD163	ZFP36	CD163	1.1	9.58E-08	7.02	7.02
HLA-DRA to S100A9	HLA-DRA	S100A9	1.18	9.60E-08	7.02	7.02
S100A6 to CRP	S100A6	CRP	1.17	9.68E-08	7.01	7.01
CALM2 to CX3CL1	CALM2	CX3CL1	1.04	9.68E-08	7.01	7.01
CALM2 to UBE2C	CALM2	UBE2C	1.06	9.71E-08	7.01	7.01
EZR to CXCL3	EZR	CXCL3	1.16	9.71E-08	7.01	7.01
MMP2 to LGALS1	MMP2	LGALS1	1.24	9.74E-08	7.01	7.01
FN1 to COL5A3	FN1	COL5A3	1.1	9.74E-08	7.01	7.01
VIM to LGALS1	VIM	LGALS1	1.47	9.86E-08	7.01	7.01
KRT19 to AQP3	KRT19	AQP3	1.18	9.87E-08	7.01	7.01
EZR to CD164	EZR	CD164	1.12	9.87E-08	7.01	7.01
SQSTM1 to HLA-A	SQSTM1	HLA-A	1.13	9.89E-08	7	7
VIM to HMGB2	VIM	HMGB2	1.19	9.89E-08	7	7
HSP90B1 to CRP	HSP90B1	CRP	1.12	9.90E-08	7	7
MT1X to IGFBP7	MT1X	IGFBP7	1.21	9.90E-08	7	7
TAGLN to CALD1	TAGLN	CALD1	1.29	9.91E-08	7	7
IGFBP7 to BMX	IGFBP7	BMX	1.16	9.93E-08	7	7
IL6ST to TYK2	IL6ST	TYK2	1.16	9.99E-08	7	7
CALM2 to TPM1	CALM2	TPM1	1.11	1.00E-07	7	7
IGFBP7 to MMP2	IGFBP7	MMP2	1.27	1.00E-07	7	7
KRT19 to STAT3	KRT19	STAT3	1.22	1.00E-07	7	7
CALM2 to CD47	CALM2	CD47	1.09	1.02E-07	6.99	6.99
HSP90AA1 to IFI27	HSP90AA1	IFI27	1.12	1.02E-07	6.99	6.99
CFLAR to FKBP11	CFLAR	FKBP11	1.1	1.02E-07	6.99	6.99
KRT19 to SEC61G	KRT19	SEC61G	1.13	1.03E-07	6.99	6.99
CALM2 to SPP1	CALM2	SPP1	1.06	1.03E-07	6.99	6.99
KRT7 to KRT19	KRT7	KRT19	1.51	1.03E-07	6.99	6.99
COL1A2 to CD276	COL1A2	CD276	1.13	1.04E-07	6.98	6.98
COL1A2 to FGFR1	COL1A2	FGFR1	1.15	1.05E-07	6.98	6.98
CSF1R to CSF1R	CSF1R	CSF1R	1.57	1.05E-07	6.98	6.98
EZR to MET	EZR	MET	1.1	1.05E-07	6.98	6.98
KRT8 to TUBB4B	KRT8	TUBB4B	1.14	1.05E-07	6.98	6.98
BCL2L1 to KRT19	BCL2L1	KRT19	1.23	1.06E-07	6.98	6.98
COL3A1 to SERPINH1	COL3A1	SERPINH1	1.21	1.06E-07	6.98	6.98
HSPB1 to COL4A2	HSPB1	COL4A2	1.17	1.08E-07	6.97	6.97
EZR to LDLR	EZR	LDLR	1.17	1.08E-07	6.96	6.96
GSTP1 to SAT1	GSTP1	SAT1	1.19	1.09E-07	6.96	6.96
EZR to MAP1LC3B	EZR	MAP1LC3B	1.11	1.09E-07	6.96	6.96
COL6A1 to IGF1	COL6A1	IGF1	1.19	1.09E-07	6.96	6.96
IFITM3 to RPL21	IFITM3	RPL21	1.21	1.10E-07	6.96	6.96
GSTP1 to AGR2	GSTP1	AGR2	1.13	1.10E-07	6.96	6.96
IFITM3 to NOTCH3	IFITM3	NOTCH3	1.1	1.11E-07	6.96	6.96
IL1R1 to THBS2	IL1R1	THBS2	1.14	1.14E-07	6.94	6.94
BCL2L1 to SQSTM1	BCL2L1	SQSTM1	1.18	1.14E-07	6.94	6.94
CFLAR to KRT8	CFLAR	KRT8	1.08	1.14E-07	6.94	6.94
EZR to SMAD4	EZR	SMAD4	1.09	1.14E-07	6.94	6.94
HSP90AB1 to HMGB2	HSP90AB1	HMGB2	1.12	1.14E-07	6.94	6.94
EIF5A to MTRNR2L1	EIF5A	MTRNR2L1	1.14	1.15E-07	6.94	6.94
SQSTM1 to SOD2	SQSTM1	SOD2	1.16	1.15E-07	6.94	6.94
IL6ST to SERPINA1	IL6ST	SERPINA1	1.08	1.15E-07	6.94	6.94
SPARCL1 to PGF	SPARCL1	PGF	1.06	1.15E-07	6.94	6.94
MT2A to RPL34	MT2A	RPL34	1.16	1.16E-07	6.94	6.94
COL4A1 to COL18A1	COL4A1	COL18A1	1.17	1.16E-07	6.94	6.94
CALM2 to ATR	CALM2	ATR	1.05	1.17E-07	6.93	6.93
EZR to SERPINA1	EZR	SERPINA1	1.21	1.17E-07	6.93	6.93
HSP90AB1 to FKBP11	HSP90AB1	FKBP11	1.11	1.17E-07	6.93	6.93
COL1A1 to CXCL12	COL1A1	CXCL12	1.14	1.17E-07	6.93	6.93
MMP2 to SPARCL1	MMP2	SPARCL1	1.25	1.18E-07	6.93	6.93
HSP90AB1 to TM4SF1	HSP90AB1	TM4SF1	1.11	1.18E-07	6.93	6.93
KRT7 to KRT8	KRT7	KRT8	1.41	1.18E-07	6.93	6.93
CALM2 to IFI27	CALM2	IFI27	1.09	1.18E-07	6.93	6.93
MT2A to S100A6	MT2A	S100A6	1.23	1.18E-07	6.93	6.93
HSP90AB1 to SQSTM1	HSP90AB1	SQSTM1	1.19	1.19E-07	6.92	6.92
B2M to KRT19	B2M	KRT19	1.15	1.20E-07	6.92	6.92
HSP90AB1 to CCND1	HSP90AB1	CCND1	1.11	1.20E-07	6.92	6.92
KRT19 to EPHB4	KRT19	EPHB4	1.14	1.20E-07	6.92	6.92
B2M to STMN1	B2M	STMN1	1.08	1.20E-07	6.92	6.92
MMP2 to CDH11	MMP2	CDH11	1.25	1.20E-07	6.92	6.92
PSAP to LTBR	PSAP	LTBR	1.08	1.21E-07	6.92	6.92
CALM2 to TNFRSF19	CALM2	TNFRSF19	1.06	1.22E-07	6.92	6.92
HSP90B1 to PSAP	HSP90B1	PSAP	1.14	1.22E-07	6.91	6.91
CALM2 to IFNAR1	CALM2	IFNAR1	1.08	1.22E-07	6.91	6.91
COL6A1 to COL18A1	COL6A1	COL18A1	1.19	1.22E-07	6.91	6.91
VEGFA to DDIT3	VEGFA	DDIT3	1.12	1.22E-07	6.91	6.91
HLA-A to CSF2RA	HLA-A	CSF2RA	1.09	1.22E-07	6.91	6.91
KRT19 to SFN	KRT19	SFN	1.41	1.22E-07	6.91	6.91
BGN to COL1A2	BGN	COL1A2	1.24	1.23E-07	6.91	6.91
CD164 to CD164	CD164	CD164	1.16	1.23E-07	6.91	6.91
GSTP1 to LDLR	GSTP1	LDLR	1.13	1.23E-07	6.91	6.91
B2M to ANXA1	B2M	ANXA1	1.21	1.23E-07	6.91	6.91
RPL34 to HSP90AA1	RPL34	HSP90AA1	1.13	1.23E-07	6.91	6.91
MAF to MAF	MAF	MAF	1.23	1.23E-07	6.91	6.91
COL1A2 to CXCL12	COL1A2	CXCL12	1.16	1.23E-07	6.91	6.91
VIM to COL4A1	VIM	COL4A1	1.2	1.24E-07	6.91	6.91
SPARCL1 to PTGIS	SPARCL1	PTGIS	1.1	1.24E-07	6.91	6.91
COL1A2 to CRP	COL1A2	CRP	1.16	1.24E-07	6.91	6.91
TYK2 to CDKN1A	TYK2	CDKN1A	1.09	1.24E-07	6.91	6.91
TPM2 to VIM	TPM2	VIM	1.19	1.24E-07	6.91	6.91
XBP1 to RPL21	XBP1	RPL21	1.16	1.24E-07	6.91	6.91
CALM2 to TNFRSF14	CALM2	TNFRSF14	1.05	1.24E-07	6.9	6.9
EZR to KRT6A	EZR	KRT6A	1.12	1.25E-07	6.9	6.9
HSP90AA1 to XBP1	HSP90AA1	XBP1	1.11	1.25E-07	6.9	6.9
IFITM3 to TGFBR2	IFITM3	TGFBR2	1.13	1.26E-07	6.9	6.9
KRT17 to KRT7	KRT17	KRT7	1.36	1.27E-07	6.9	6.9
IGFBP7 to IDO1	IGFBP7	IDO1	1.17	1.27E-07	6.9	6.9
HSPB1 to CALM3	HSPB1	CALM3	1.11	1.28E-07	6.89	6.89
CALM2 to HLA-DRB1	CALM2	HLA-DRB1	1.11	1.28E-07	6.89	6.89
FN1 to LTBR	FN1	LTBR	1.11	1.28E-07	6.89	6.89
ITGB2 to CD163	ITGB2	CD163	1.43	1.28E-07	6.89	6.89
C11orf96 to C11orf96	C11orf96	C11orf96	1.51	1.28E-07	6.89	6.89
COL4A1 to CRYAB	COL4A1	CRYAB	1.11	1.29E-07	6.89	6.89
EZR to HLA-C	EZR	HLA-C	1.16	1.29E-07	6.89	6.89
VIM to MTRNR2L1	VIM	MTRNR2L1	1.34	1.29E-07	6.89	6.89
TYK2 to H2AZ1	TYK2	H2AZ1	1.12	1.29E-07	6.89	6.89
MMP2 to PTGDS	MMP2	PTGDS	1.23	1.29E-07	6.89	6.89
SPARCL1 to MXRA8	SPARCL1	MXRA8	1.09	1.29E-07	6.89	6.89
NEAT1 to CIITA	NEAT1	CIITA	1.11	1.30E-07	6.89	6.89
MTOR to MTOR	MTOR	MTOR	1.54	1.30E-07	6.89	6.89
SPARCL1 to FLT1	SPARCL1	FLT1	1.14	1.31E-07	6.88	6.88
COL6A2 to SPARCL1	COL6A2	SPARCL1	1.3	1.31E-07	6.88	6.88
S100A6 to CEACAM6	S100A6	CEACAM6	1.23	1.31E-07	6.88	6.88
IFITM3 to IL1R1	IFITM3	IL1R1	1.18	1.32E-07	6.88	6.88
CD63 to MTRNR2L1	CD63	MTRNR2L1	1.37	1.32E-07	6.88	6.88
BGN to IGFBP7	BGN	IGFBP7	1.26	1.33E-07	6.88	6.88
EZR to HSPA1B	EZR	HSPA1B	1.09	1.33E-07	6.88	6.88
LGALS1 to COL4A2	LGALS1	COL4A2	1.11	1.34E-07	6.87	6.87
COL4A1 to FOXF1	COL4A1	FOXF1	1.12	1.34E-07	6.87	6.87
S100A6 to BAX	S100A6	BAX	1.14	1.34E-07	6.87	6.87
CALM2 to CD63	CALM2	CD63	1.15	1.35E-07	6.87	6.87
KRT8 to ITGA3	KRT8	ITGA3	1.23	1.35E-07	6.87	6.87
KRT19 to SMAD2	KRT19	SMAD2	1.15	1.35E-07	6.87	6.87
KRT8 to CCND1	KRT8	CCND1	1.25	1.35E-07	6.87	6.87
GSTP1 to LGALS3	GSTP1	LGALS3	1.12	1.36E-07	6.87	6.87
S100A6 to IFITM3	S100A6	IFITM3	1.27	1.36E-07	6.87	6.87
EZR to CXCL16	EZR	CXCL16	1.11	1.37E-07	6.86	6.86
KRT19 to SERPINA1	KRT19	SERPINA1	1.44	1.37E-07	6.86	6.86
IL6ST to B2M	IL6ST	B2M	1.21	1.37E-07	6.86	6.86
HSP90B1 to ICAM1	HSP90B1	ICAM1	1.11	1.37E-07	6.86	6.86
CALM2 to STAT6	CALM2	STAT6	1.06	1.38E-07	6.86	6.86
KRT19 to DDR1	KRT19	DDR1	1.22	1.38E-07	6.86	6.86
S100A6 to CXCL2	S100A6	CXCL2	1.15	1.39E-07	6.86	6.86
COL1A1 to SERPINH1	COL1A1	SERPINH1	1.2	1.40E-07	6.85	6.85
CALM2 to FZD5	CALM2	FZD5	1.07	1.41E-07	6.85	6.85
FN1 to HSP90B1	FN1	HSP90B1	1.22	1.41E-07	6.85	6.85
KRT19 to CFLAR	KRT19	CFLAR	1.18	1.41E-07	6.85	6.85
KRT19 to ICAM1	KRT19	ICAM1	1.29	1.41E-07	6.85	6.85
TIMP1 to COL6A1	TIMP1	COL6A1	1.27	1.41E-07	6.85	6.85
SPARCL1 to CAV1	SPARCL1	CAV1	1.15	1.42E-07	6.85	6.85
ZFP36 to FKBP11	ZFP36	FKBP11	1.13	1.42E-07	6.85	6.85
GSTP1 to FZD6	GSTP1	FZD6	1.08	1.42E-07	6.85	6.85
BCL2L1 to CDKN1A	BCL2L1	CDKN1A	1.13	1.43E-07	6.84	6.84
S100A6 to MT2A	S100A6	MT2A	1.23	1.43E-07	6.84	6.84
HSP90AB1 to HSP90AB1	HSP90AB1	HSP90AB1	1.27	1.44E-07	6.84	6.84
CALM2 to ATG5	CALM2	ATG5	1.06	1.44E-07	6.84	6.84
EZR to STAT3	EZR	STAT3	1.15	1.44E-07	6.84	6.84
IGFBP7 to IFITM1	IGFBP7	IFITM1	1.23	1.44E-07	6.84	6.84
FN1 to FGFR1	FN1	FGFR1	1.15	1.44E-07	6.84	6.84
TPM2 to IGFBP7	TPM2	IGFBP7	1.23	1.44E-07	6.84	6.84
IL6ST to LAMP2	IL6ST	LAMP2	1.09	1.45E-07	6.84	6.84
MT2A to TIMP1	MT2A	TIMP1	1.36	1.45E-07	6.84	6.84
BGN to FN1	BGN	FN1	1.19	1.45E-07	6.84	6.84
CALM2 to PSAP	CALM2	PSAP	1.1	1.45E-07	6.84	6.84
S100A6 to GPX1	S100A6	GPX1	1.22	1.45E-07	6.84	6.84
COL1A1 to PDGFRA	COL1A1	PDGFRA	1.23	1.45E-07	6.84	6.84
MT2A to COL6A2	MT2A	COL6A2	1.2	1.46E-07	6.84	6.84
IFITM3 to IGFBP6	IFITM3	IGFBP6	1.07	1.46E-07	6.84	6.84
IFITM3 to IFITM3	IFITM3	IFITM3	1.37	1.46E-07	6.83	6.83
RAC1 to RAC1	RAC1	RAC1	1.15	1.46E-07	6.83	6.83
NEAT1 to CD164	NEAT1	CD164	1.1	1.46E-07	6.83	6.83
KRT8 to CLDN4	KRT8	CLDN4	1.2	1.47E-07	6.83	6.83
SPARCL1 to HSPB1	SPARCL1	HSPB1	1.17	1.47E-07	6.83	6.83
COL1A1 to BGN	COL1A1	BGN	1.3	1.47E-07	6.83	6.83
CALM2 to FGFR1	CALM2	FGFR1	1.09	1.48E-07	6.83	6.83
COL3A1 to ETS1	COL3A1	ETS1	1.15	1.48E-07	6.83	6.83
CALM2 to FKBP11	CALM2	FKBP11	1.09	1.48E-07	6.83	6.83
RPL34 to MT2A	RPL34	MT2A	1.15	1.49E-07	6.83	6.83
TPM1 to COL6A2	TPM1	COL6A2	1.23	1.50E-07	6.82	6.82
COL4A1 to THBS2	COL4A1	THBS2	1.1	1.50E-07	6.82	6.82
HLA-DRB1 to S100A9	HLA-DRB1	S100A9	1.17	1.50E-07	6.82	6.82
COL4A1 to ITGA5	COL4A1	ITGA5	1.15	1.50E-07	6.82	6.82
TAGLN to SPARCL1	TAGLN	SPARCL1	1.22	1.50E-07	6.82	6.82
MMP2 to SERPINH1	MMP2	SERPINH1	1.15	1.51E-07	6.82	6.82
COL6A1 to SEC23A	COL6A1	SEC23A	1.13	1.51E-07	6.82	6.82
S100A10 to TYK2	S100A10	TYK2	1.17	1.51E-07	6.82	6.82
IL6ST to RPL22	IL6ST	RPL22	1.12	1.52E-07	6.82	6.82
CFLAR to CFLAR	CFLAR	CFLAR	1.18	1.52E-07	6.82	6.82
HSP90B1 to MIF	HSP90B1	MIF	1.12	1.53E-07	6.82	6.82
CEACAM6 to KRT19	CEACAM6	KRT19	1.44	1.53E-07	6.82	6.82
SPARCL1 to BMX	SPARCL1	BMX	1.1	1.53E-07	6.81	6.81
B2M to RPL34	B2M	RPL34	1.17	1.54E-07	6.81	6.81
IL6ST to APP	IL6ST	APP	1.12	1.54E-07	6.81	6.81
COL6A1 to COL16A1	COL6A1	COL16A1	1.22	1.54E-07	6.81	6.81
FKBP11 to RARA	FKBP11	RARA	1.08	1.54E-07	6.81	6.81
B2M to EIF5A	B2M	EIF5A	1.17	1.54E-07	6.81	6.81
CALM2 to LGALS3BP	CALM2	LGALS3BP	1.07	1.55E-07	6.81	6.81
TM4SF1 to TM4SF1	TM4SF1	TM4SF1	1.34	1.55E-07	6.81	6.81
TIMP1 to COL6A2	TIMP1	COL6A2	1.31	1.55E-07	6.81	6.81
CCND1 to EPCAM	CCND1	EPCAM	1.1	1.55E-07	6.81	6.81
LGALS3 to HLA-A	LGALS3	HLA-A	1.13	1.55E-07	6.81	6.81
CALM2 to HLA-B	CALM2	HLA-B	1.15	1.55E-07	6.81	6.81
PDGFRA to MMP2	PDGFRA	MMP2	1.27	1.56E-07	6.81	6.81
MMP2 to COL4A1	MMP2	COL4A1	1.21	1.56E-07	6.81	6.81
SEC61G to SEC61G	SEC61G	SEC61G	1.13	1.56E-07	6.81	6.81
IGFBP7 to COL15A1	IGFBP7	COL15A1	1.25	1.56E-07	6.81	6.81
NEAT1 to DNMT3A	NEAT1	DNMT3A	1.06	1.56E-07	6.81	6.81
CALM2 to VEGFB	CALM2	VEGFB	1.07	1.57E-07	6.81	6.81
FKBP11 to HLA-C	FKBP11	HLA-C	1.13	1.57E-07	6.8	6.8
IGFBP7 to RPL21	IGFBP7	RPL21	1.2	1.58E-07	6.8	6.8
COL1A2 to CD63	COL1A2	CD63	1.18	1.58E-07	6.8	6.8
TAGLN to THBS2	TAGLN	THBS2	1.13	1.58E-07	6.8	6.8
HSPB1 to TYK2	HSPB1	TYK2	1.22	1.58E-07	6.8	6.8
HSP90AB1 to EPCAM	HSP90AB1	EPCAM	1.1	1.59E-07	6.8	6.8
SPARCL1 to ITGA5	SPARCL1	ITGA5	1.13	1.59E-07	6.8	6.8
COL3A1 to HILPDA	COL3A1	HILPDA	1.24	1.59E-07	6.8	6.8
VEGFA to MT1X	VEGFA	MT1X	1.12	1.59E-07	6.8	6.8
COL4A1 to SERPINH1	COL4A1	SERPINH1	1.13	1.60E-07	6.8	6.8
CALM2 to ETS1	CALM2	ETS1	1.07	1.60E-07	6.79	6.79
CALM2 to RPL32	CALM2	RPL32	1.08	1.61E-07	6.79	6.79
COL1A1 to MGP	COL1A1	MGP	1.24	1.61E-07	6.79	6.79
BATF3 to BATF3	BATF3	BATF3	1.59	1.61E-07	6.79	6.79
COL6A2 to ITGB1	COL6A2	ITGB1	1.17	1.64E-07	6.79	6.79
KRT19 to ITGB6	KRT19	ITGB6	1.24	1.64E-07	6.79	6.79
HSP90AB1 to B2M	HSP90AB1	B2M	1.2	1.65E-07	6.78	6.78
FN1 to TAGLN	FN1	TAGLN	1.28	1.66E-07	6.78	6.78
IL6ST to IFITM3	IL6ST	IFITM3	1.21	1.66E-07	6.78	6.78
COL4A2 to LUM	COL4A2	LUM	1.24	1.66E-07	6.78	6.78
NEAT1 to CSF2RA	NEAT1	CSF2RA	1.08	1.66E-07	6.78	6.78
FN1 to SEC23A	FN1	SEC23A	1.15	1.67E-07	6.78	6.78
EZR to RAC1	EZR	RAC1	1.14	1.67E-07	6.78	6.78
CCND1 to EZR	CCND1	EZR	1.12	1.67E-07	6.78	6.78
COL1A2 to B2M	COL1A2	B2M	1.2	1.67E-07	6.78	6.78
IGFBP7 to CLU	IGFBP7	CLU	1.31	1.68E-07	6.78	6.78
IL7R to CD3G	IL7R	CD3G	1.19	1.68E-07	6.78	6.78
NEAT1 to STAT6	NEAT1	STAT6	1.09	1.68E-07	6.77	6.77
CALM2 to RARA	CALM2	RARA	1.06	1.68E-07	6.77	6.77
IFITM3 to CCND1	IFITM3	CCND1	1.11	1.68E-07	6.77	6.77
HSP90AB1 to CALM2	HSP90AB1	CALM2	1.19	1.69E-07	6.77	6.77
NR1H4 to NR1H4	NR1H4	NR1H4	1.34	1.69E-07	6.77	6.77
HSP90AB1 to TGFBR2	HSP90AB1	TGFBR2	1.09	1.71E-07	6.77	6.77
IGFBP7 to RPL34	IGFBP7	RPL34	1.16	1.71E-07	6.77	6.77
EZR to TNFRSF10B	EZR	TNFRSF10B	1.11	1.72E-07	6.77	6.77
NR1H2 to NR1H2	NR1H2	NR1H2	1.23	1.72E-07	6.77	6.77
FN1 to ACTA2	FN1	ACTA2	1.15	1.72E-07	6.76	6.76
MT2A to TGFBR2	MT2A	TGFBR2	1.11	1.72E-07	6.76	6.76
CALM2 to NOTCH3	CALM2	NOTCH3	1.06	1.72E-07	6.76	6.76
MGP to COL14A1	MGP	COL14A1	1.12	1.73E-07	6.76	6.76
EZR to HSP90AB1	EZR	HSP90AB1	1.19	1.73E-07	6.76	6.76
IFITM3 to CDKN1A	IFITM3	CDKN1A	1.12	1.73E-07	6.76	6.76
TAGLN to ITGA1	TAGLN	ITGA1	1.15	1.73E-07	6.76	6.76
MT2A to MGP	MT2A	MGP	1.18	1.74E-07	6.76	6.76
CALM2 to EFNA1	CALM2	EFNA1	1.09	1.74E-07	6.76	6.76
CD59 to CRP	CD59	CRP	1.15	1.75E-07	6.76	6.76
SPARCL1 to CCR7	SPARCL1	CCR7	1.07	1.75E-07	6.76	6.76
VIM to SOD2	VIM	SOD2	1.19	1.76E-07	6.76	6.76
B2M to CD164	B2M	CD164	1.17	1.76E-07	6.76	6.76
EZR to ST6GAL1	EZR	ST6GAL1	1.09	1.76E-07	6.76	6.76
TYK2 to SERPINH1	TYK2	SERPINH1	1.07	1.76E-07	6.76	6.76
ITGA2 to ITGA2	ITGA2	ITGA2	1.27	1.76E-07	6.75	6.75
S100A6 to LMNA	S100A6	LMNA	1.15	1.76E-07	6.75	6.75
BGN to COL4A2	BGN	COL4A2	1.18	1.76E-07	6.75	6.75
HSPB1 to MTRNR2L1	HSPB1	MTRNR2L1	1.22	1.77E-07	6.75	6.75
IFITM3 to GPX1	IFITM3	GPX1	1.15	1.77E-07	6.75	6.75
EZR to CD74	EZR	CD74	1.16	1.77E-07	6.75	6.75
IL6ST to ANXA2	IL6ST	ANXA2	1.12	1.77E-07	6.75	6.75
VIM to TIMP1	VIM	TIMP1	1.41	1.77E-07	6.75	6.75
GSN to EIF5A	GSN	EIF5A	1.16	1.78E-07	6.75	6.75
HLA-A to RELA	HLA-A	RELA	1.09	1.78E-07	6.75	6.75
IFITM3 to MYC	IFITM3	MYC	1.09	1.78E-07	6.75	6.75
MT1X to HSPB1	MT1X	HSPB1	1.15	1.78E-07	6.75	6.75
COL4A1 to GPX3	COL4A1	GPX3	1.21	1.79E-07	6.75	6.75
COL4A1 to CTNNB1	COL4A1	CTNNB1	1.09	1.81E-07	6.74	6.74
IGFBP7 to BMP4	IGFBP7	BMP4	1.12	1.81E-07	6.74	6.74
HSP90AB1 to PIGR	HSP90AB1	PIGR	1.11	1.82E-07	6.74	6.74
VEGFA to C11orf96	VEGFA	C11orf96	1.14	1.83E-07	6.74	6.74
GPX1 to S100A10	GPX1	S100A10	1.2	1.84E-07	6.74	6.74
S100A6 to MIF	S100A6	MIF	1.19	1.84E-07	6.73	6.73
COL4A1 to CAV1	COL4A1	CAV1	1.15	1.85E-07	6.73	6.73
COL1A2 to IL32	COL1A2	IL32	1.14	1.85E-07	6.73	6.73
COL6A3 to IGFBP7	COL6A3	IGFBP7	1.44	1.85E-07	6.73	6.73
B2M to S100A10	B2M	S100A10	1.22	1.86E-07	6.73	6.73
B2M to CDKN1A	B2M	CDKN1A	1.13	1.87E-07	6.73	6.73
CALM2 to ITGB1	CALM2	ITGB1	1.13	1.87E-07	6.73	6.73
IFITM3 to MT2A	IFITM3	MT2A	1.25	1.87E-07	6.73	6.73
FN1 to FN1	FN1	FN1	1.75	1.89E-07	6.72	6.72
MT1X to GSN	MT1X	GSN	1.13	1.89E-07	6.72	6.72
COL6A1 to ITGB5	COL6A1	ITGB5	1.24	1.89E-07	6.72	6.72
IGFBP7 to ITGB1	IGFBP7	ITGB1	1.19	1.91E-07	6.72	6.72
COL4A1 to SPRY4	COL4A1	SPRY4	1.09	1.92E-07	6.72	6.72
SPARCL1 to BGN	SPARCL1	BGN	1.23	1.93E-07	6.71	6.71
EZR to CYTOR	EZR	CYTOR	1.09	1.93E-07	6.71	6.71
DCN to HILPDA	DCN	HILPDA	1.14	1.93E-07	6.71	6.71
XBP1 to B2M	XBP1	B2M	1.19	1.94E-07	6.71	6.71
COL6A2 to CYP1B1	COL6A2	CYP1B1	1.13	1.94E-07	6.71	6.71
KRT8 to S100A10	KRT8	S100A10	1.24	1.94E-07	6.71	6.71
FN1 to IL1R1	FN1	IL1R1	1.23	1.94E-07	6.71	6.71
GSTP1 to GSN	GSTP1	GSN	1.14	1.95E-07	6.71	6.71
COL5A2 to COL1A1	COL5A2	COL1A1	1.47	1.95E-07	6.71	6.71
COL1A1 to THBS2	COL1A1	THBS2	1.26	1.95E-07	6.71	6.71
S100A6 to SERPINA3	S100A6	SERPINA3	1.13	1.95E-07	6.71	6.71
HLA-A to SPP1	HLA-A	SPP1	1.08	1.96E-07	6.71	6.71
COL1A2 to HSP90B1	COL1A2	HSP90B1	1.22	1.96E-07	6.71	6.71
B2M to HMGB2	B2M	HMGB2	1.17	1.96E-07	6.71	6.71
CEACAM6 to EPCAM	CEACAM6	EPCAM	1.2	1.97E-07	6.71	6.71
IL1R1 to RPL34	IL1R1	RPL34	1.16	1.97E-07	6.71	6.71
COL1A1 to HSPB1	COL1A1	HSPB1	1.17	1.97E-07	6.71	6.71
CALM2 to CD24	CALM2	CD24	1.09	1.98E-07	6.7	6.7
IL6ST to XBP1	IL6ST	XBP1	1.12	1.98E-07	6.7	6.7
S100A6 to SQSTM1	S100A6	SQSTM1	1.22	1.99E-07	6.7	6.7
COL6A1 to PTGDS	COL6A1	PTGDS	1.14	1.99E-07	6.7	6.7
MT2A to COL1A2	MT2A	COL1A2	1.22	2.00E-07	6.7	6.7
IFITM3 to MMP14	IFITM3	MMP14	1.11	2.01E-07	6.7	6.7
CALM2 to TYMS	CALM2	TYMS	1.06	2.01E-07	6.7	6.7
GSTP1 to CALM2	GSTP1	CALM2	1.19	2.01E-07	6.7	6.7
CALM2 to BMP3	CALM2	BMP3	1.05	2.02E-07	6.69	6.69
BCL2L1 to NEAT1	BCL2L1	NEAT1	1.16	2.03E-07	6.69	6.69
GSTP1 to H2AZ1	GSTP1	H2AZ1	1.13	2.04E-07	6.69	6.69
S100A6 to S100A6	S100A6	S100A6	1.36	2.04E-07	6.69	6.69
KRT8 to TNFRSF12A	KRT8	TNFRSF12A	1.22	2.05E-07	6.69	6.69
RGCC to PECAM1	RGCC	PECAM1	1.18	2.06E-07	6.69	6.69
GSTP1 to HSP90B1	GSTP1	HSP90B1	1.15	2.06E-07	6.69	6.69
COL6A2 to COL4A1	COL6A2	COL4A1	1.26	2.06E-07	6.69	6.69
BGN to COL6A1	BGN	COL6A1	1.23	2.06E-07	6.69	6.69
GSTP1 to IL13RA1	GSTP1	IL13RA1	1.09	2.11E-07	6.68	6.68
S100A10 to B2M	S100A10	B2M	1.24	2.11E-07	6.68	6.68
HSP90AB1 to IFNGR2	HSP90AB1	IFNGR2	1.08	2.11E-07	6.67	6.67
NEAT1 to MAML2	NEAT1	MAML2	1.07	2.12E-07	6.67	6.67
MT2A to MXRA8	MT2A	MXRA8	1.11	2.12E-07	6.67	6.67
KRT19 to IFITM1	KRT19	IFITM1	1.18	2.12E-07	6.67	6.67
S100A6 to HSP90AB1	S100A6	HSP90AB1	1.24	2.12E-07	6.67	6.67
CD74 to ICAM1	CD74	ICAM1	1.16	2.13E-07	6.67	6.67
VIM to UBE2C	VIM	UBE2C	1.12	2.13E-07	6.67	6.67
KRT19 to RPL34	KRT19	RPL34	1.17	2.14E-07	6.67	6.67
HSP90AB1 to IFITM1	HSP90AB1	IFITM1	1.16	2.14E-07	6.67	6.67
C11orf96 to FGFR1	C11orf96	FGFR1	1.12	2.15E-07	6.67	6.67
S100A6 to CD24	S100A6	CD24	1.16	2.15E-07	6.67	6.67
CALM2 to ANXA1	CALM2	ANXA1	1.1	2.16E-07	6.67	6.67
CALM2 to S100A10	CALM2	S100A10	1.12	2.16E-07	6.66	6.66
IL6ST to CD164	IL6ST	CD164	1.1	2.17E-07	6.66	6.66
IFITM3 to SERPINH1	IFITM3	SERPINH1	1.11	2.17E-07	6.66	6.66
CALM2 to ATF3	CALM2	ATF3	1.07	2.17E-07	6.66	6.66
HLA-C to HSP90B1	HLA-C	HSP90B1	1.23	2.18E-07	6.66	6.66
COL4A2 to FN1	COL4A2	FN1	1.25	2.18E-07	6.66	6.66
COL6A3 to LUM	COL6A3	LUM	1.72	2.19E-07	6.66	6.66
SPARCL1 to CXCL12	SPARCL1	CXCL12	1.09	2.19E-07	6.66	6.66
IL1R1 to COL6A2	IL1R1	COL6A2	1.26	2.20E-07	6.66	6.66
GSTP1 to SREBF1	GSTP1	SREBF1	1.1	2.21E-07	6.66	6.66
MMP2 to IL6ST	MMP2	IL6ST	1.2	2.22E-07	6.65	6.65
CALM2 to RPL22	CALM2	RPL22	1.1	2.22E-07	6.65	6.65
MT1X to MT2A	MT1X	MT2A	1.38	2.22E-07	6.65	6.65
GSTP1 to LTBR	GSTP1	LTBR	1.1	2.23E-07	6.65	6.65
C11orf96 to COL4A2	C11orf96	COL4A2	1.16	2.23E-07	6.65	6.65
IGFBP7 to ACKR4	IGFBP7	ACKR4	1.08	2.23E-07	6.65	6.65
HSPB1 to COL6A1	HSPB1	COL6A1	1.18	2.24E-07	6.65	6.65
ITGA3 to CDH1	ITGA3	CDH1	1.12	2.24E-07	6.65	6.65
COL1A2 to HILPDA	COL1A2	HILPDA	1.29	2.24E-07	6.65	6.65
HSP90AB1 to HLA-DPB1	HSP90AB1	HLA-DPB1	1.09	2.24E-07	6.65	6.65
LGALS1 to VIM	LGALS1	VIM	1.21	2.24E-07	6.65	6.65
CFLAR to CDH1	CFLAR	CDH1	1.06	2.25E-07	6.65	6.65
MT2A to IGFBP7	MT2A	IGFBP7	1.23	2.25E-07	6.65	6.65
FN1 to SNAI2	FN1	SNAI2	1.12	2.25E-07	6.65	6.65
COL6A1 to CD63	COL6A1	CD63	1.17	2.25E-07	6.65	6.65
TAGLN to MGP	TAGLN	MGP	1.21	2.26E-07	6.65	6.65
S100A6 to HMGB2	S100A6	HMGB2	1.14	2.26E-07	6.65	6.65
COL4A1 to COL5A2	COL4A1	COL5A2	1.1	2.27E-07	6.64	6.64
EZR to ALCAM	EZR	ALCAM	1.14	2.27E-07	6.64	6.64
CTNNB1 to TM4SF1	CTNNB1	TM4SF1	1.08	2.28E-07	6.64	6.64
IL16 to CD2	IL16	CD2	1.08	2.28E-07	6.64	6.64
S100A6 to HSP90B1	S100A6	HSP90B1	1.2	2.28E-07	6.64	6.64
S100A6 to EIF5A	S100A6	EIF5A	1.18	2.29E-07	6.64	6.64
B2M to SOD2	B2M	SOD2	1.17	2.30E-07	6.64	6.64
S100A6 to BCL2L1	S100A6	BCL2L1	1.21	2.33E-07	6.63	6.63
EZR to AGR2	EZR	AGR2	1.13	2.33E-07	6.63	6.63
B2M to SEC61G	B2M	SEC61G	1.15	2.34E-07	6.63	6.63
MT1X to ACVR1B	MT1X	ACVR1B	1.06	2.35E-07	6.63	6.63
EIF5A to GSN	EIF5A	GSN	1.09	2.35E-07	6.63	6.63
HLA-A to LGALS3	HLA-A	LGALS3	1.15	2.36E-07	6.63	6.63
COL1A2 to CDH11	COL1A2	CDH11	1.34	2.36E-07	6.63	6.63
PDGFRA to COL6A3	PDGFRA	COL6A3	1.25	2.38E-07	6.62	6.62
COL6A1 to COL15A1	COL6A1	COL15A1	1.22	2.39E-07	6.62	6.62
EZR to UBE2C	EZR	UBE2C	1.08	2.40E-07	6.62	6.62
FN1 to IL16	FN1	IL16	1.1	2.40E-07	6.62	6.62
CALM2 to MAPK14	CALM2	MAPK14	1.06	2.42E-07	6.62	6.62
EZR to HLA-DRB1	EZR	HLA-DRB1	1.13	2.43E-07	6.61	6.61
BGN to SPARCL1	BGN	SPARCL1	1.19	2.43E-07	6.61	6.61
COL4A1 to ESAM	COL4A1	ESAM	1.13	2.44E-07	6.61	6.61
BCL2L1 to S100A6	BCL2L1	S100A6	1.18	2.45E-07	6.61	6.61
IL16 to CASP8	IL16	CASP8	1.1	2.45E-07	6.61	6.61
XBP1 to HLA-A	XBP1	HLA-A	1.17	2.46E-07	6.61	6.61
COL4A1 to SPOCK2	COL4A1	SPOCK2	1.08	2.46E-07	6.61	6.61
SPARCL1 to ITGB1	SPARCL1	ITGB1	1.16	2.46E-07	6.61	6.61
GPX1 to SAT1	GPX1	SAT1	1.2	2.47E-07	6.61	6.61
BCL2L1 to BCL2L1	BCL2L1	BCL2L1	1.28	2.47E-07	6.61	6.61
GDF15 to GDF15	GDF15	GDF15	1.34	2.50E-07	6.6	6.6
COL6A1 to IL6ST	COL6A1	IL6ST	1.18	2.50E-07	6.6	6.6
IGFBP7 to CCR7	IGFBP7	CCR7	1.11	2.51E-07	6.6	6.6
HLA-C to CCND1	HLA-C	CCND1	1.15	2.52E-07	6.6	6.6
TIMP1 to VIM	TIMP1	VIM	1.25	2.53E-07	6.6	6.6
MMP2 to ETS1	MMP2	ETS1	1.12	2.53E-07	6.6	6.6
COL3A1 to MRC2	COL3A1	MRC2	1.15	2.54E-07	6.59	6.59
SAT1 to CD164	SAT1	CD164	1.13	2.54E-07	6.59	6.59
SPARCL1 to ETS1	SPARCL1	ETS1	1.15	2.54E-07	6.59	6.59
CALM2 to DMBT1	CALM2	DMBT1	1.08	2.55E-07	6.59	6.59
HSP90B1 to CD59	HSP90B1	CD59	1.14	2.56E-07	6.59	6.59
COL1A2 to TPM2	COL1A2	TPM2	1.21	2.57E-07	6.59	6.59
COL6A1 to FZD1	COL6A1	FZD1	1.1	2.57E-07	6.59	6.59
LUM to FN1	LUM	FN1	1.41	2.58E-07	6.59	6.59
XBP1 to CD74	XBP1	CD74	1.19	2.59E-07	6.59	6.59
HSP90AB1 to CDH1	HSP90AB1	CDH1	1.08	2.60E-07	6.58	6.58
CALM2 to PF4	CALM2	PF4	1.06	2.61E-07	6.58	6.58
CALM2 to PARP1	CALM2	PARP1	1.06	2.61E-07	6.58	6.58
NEAT1 to MAPK13	NEAT1	MAPK13	1.08	2.62E-07	6.58	6.58
KRT7 to EPHA2	KRT7	EPHA2	1.18	2.63E-07	6.58	6.58
GLUL to GLUL	GLUL	GLUL	1.39	2.63E-07	6.58	6.58
MT1X to DDR2	MT1X	DDR2	1.09	2.64E-07	6.58	6.58
VEGFA to ST6GALNAC3	VEGFA	ST6GALNAC3	1.09	2.65E-07	6.58	6.58
GSTP1 to B2M	GSTP1	B2M	1.22	2.65E-07	6.58	6.58
COL5A1 to COL6A3	COL5A1	COL6A3	1.28	2.65E-07	6.58	6.58
EZR to ITGA6	EZR	ITGA6	1.08	2.65E-07	6.58	6.58
COL6A1 to MT1X	COL6A1	MT1X	1.24	2.67E-07	6.57	6.57
MMP2 to HSPB1	MMP2	HSPB1	1.16	2.68E-07	6.57	6.57
VEGFA to KRT17	VEGFA	KRT17	1.15	2.69E-07	6.57	6.57
SQSTM1 to B2M	SQSTM1	B2M	1.18	2.70E-07	6.57	6.57
CALM2 to HSP90AA1	CALM2	HSP90AA1	1.15	2.70E-07	6.57	6.57
MT1X to CALD1	MT1X	CALD1	1.15	2.71E-07	6.57	6.57
B2M to CD24	B2M	CD24	1.11	2.71E-07	6.57	6.57
MIF to MTRNR2L1	MIF	MTRNR2L1	1.22	2.72E-07	6.57	6.57
XBP1 to XBP1	XBP1	XBP1	1.27	2.72E-07	6.57	6.57
MYL9 to COL18A1	MYL9	COL18A1	1.13	2.73E-07	6.56	6.56
MT1X to DST	MT1X	DST	1.11	2.73E-07	6.56	6.56
C1QA to SRGN	C1QA	SRGN	1.26	2.74E-07	6.56	6.56
SPARCL1 to EFNB2	SPARCL1	EFNB2	1.07	2.74E-07	6.56	6.56
VIM to MMP14	VIM	MMP14	1.14	2.74E-07	6.56	6.56
FN1 to PTGIS	FN1	PTGIS	1.14	2.74E-07	6.56	6.56
HSP90AB1 to CEACAM6	HSP90AB1	CEACAM6	1.11	2.74E-07	6.56	6.56
HSP90AB1 to MMP7	HSP90AB1	MMP7	1.09	2.75E-07	6.56	6.56
GSTP1 to XBP1	GSTP1	XBP1	1.15	2.75E-07	6.56	6.56
KRT19 to HSP90B1	KRT19	HSP90B1	1.16	2.75E-07	6.56	6.56
IGFBP7 to ACTA2	IGFBP7	ACTA2	1.16	2.77E-07	6.56	6.56
S100A6 to RPL37	S100A6	RPL37	1.17	2.78E-07	6.56	6.56
CALM2 to ITGB6	CALM2	ITGB6	1.08	2.79E-07	6.55	6.55
CALM2 to SLC40A1	CALM2	SLC40A1	1.09	2.79E-07	6.55	6.55
IFITM3 to IGFBP7	IFITM3	IGFBP7	1.22	2.79E-07	6.55	6.55
IFITM3 to PPARA	IFITM3	PPARA	1.08	2.80E-07	6.55	6.55
IL6ST to HSP90AB1	IL6ST	HSP90AB1	1.16	2.80E-07	6.55	6.55
JUNB to FKBP11	JUNB	FKBP11	1.14	2.81E-07	6.55	6.55
KRT7 to KRT18	KRT7	KRT18	1.3	2.81E-07	6.55	6.55
HSP90AB1 to CD59	HSP90AB1	CD59	1.13	2.81E-07	6.55	6.55
EZR to BAG3	EZR	BAG3	1.1	2.81E-07	6.55	6.55
BATF3 to IL20	BATF3	IL20	1.34	2.81E-07	6.55	6.55
COL4A1 to TM4SF1	COL4A1	TM4SF1	1.12	2.84E-07	6.55	6.55
KRT19 to RPL32	KRT19	RPL32	1.15	2.84E-07	6.55	6.55
ACKR3 to ACKR3	ACKR3	ACKR3	1.57	2.85E-07	6.55	6.55
EZR to HLA-DRA	EZR	HLA-DRA	1.13	2.86E-07	6.54	6.54
KRT19 to ALCAM	KRT19	ALCAM	1.2	2.87E-07	6.54	6.54
GSN to BAG3	GSN	BAG3	1.11	2.88E-07	6.54	6.54
VEGFA to COL17A1	VEGFA	COL17A1	1.09	2.88E-07	6.54	6.54
LUM to COL4A2	LUM	COL4A2	1.24	2.88E-07	6.54	6.54
KRT8 to TM4SF1	KRT8	TM4SF1	1.22	2.89E-07	6.54	6.54
MGP to BGN	MGP	BGN	1.36	2.89E-07	6.54	6.54
IGFBP7 to COL11A1	IGFBP7	COL11A1	1.14	2.90E-07	6.54	6.54
ITGB1 to TYK2	ITGB1	TYK2	1.24	2.90E-07	6.54	6.54
LGALS1 to COL6A1	LGALS1	COL6A1	1.13	2.91E-07	6.54	6.54
LUM to CYP1B1	LUM	CYP1B1	1.16	2.91E-07	6.54	6.54
CALM2 to TGFBR2	CALM2	TGFBR2	1.08	2.91E-07	6.54	6.54
HSP90B1 to GPX1	HSP90B1	GPX1	1.13	2.91E-07	6.54	6.54
CCND1 to CCND1	CCND1	CCND1	1.25	2.91E-07	6.54	6.54
KRT8 to HLA-C	KRT8	HLA-C	1.2	2.92E-07	6.53	6.53
FN1 to TYMS	FN1	TYMS	1.1	2.92E-07	6.53	6.53
H2AZ1 to FKBP11	H2AZ1	FKBP11	1.08	2.94E-07	6.53	6.53
KRT17 to KRT19	KRT17	KRT19	1.43	2.94E-07	6.53	6.53
IL1R1 to IL6ST	IL1R1	IL6ST	1.2	2.94E-07	6.53	6.53
COL3A1 to TPM2	COL3A1	TPM2	1.17	2.94E-07	6.53	6.53
IFITM3 to CRP	IFITM3	CRP	1.14	2.95E-07	6.53	6.53
HSP90AB1 to G6PD	HSP90AB1	G6PD	1.1	2.95E-07	6.53	6.53
VIM to HIF1A	VIM	HIF1A	1.16	2.95E-07	6.53	6.53
IL1R1 to SERPINH1	IL1R1	SERPINH1	1.17	2.95E-07	6.53	6.53
EZR to MAPK14	EZR	MAPK14	1.11	2.96E-07	6.53	6.53
CALM2 to DDX58	CALM2	DDX58	1.07	2.97E-07	6.53	6.53
IL6ST to CCL21	IL6ST	CCL21	1.07	2.98E-07	6.53	6.53
NEAT1 to XBP1	NEAT1	XBP1	1.13	2.99E-07	6.52	6.52
IL1R1 to COL5A2	IL1R1	COL5A2	1.13	3.00E-07	6.52	6.52
COL5A1 to COL3A1	COL5A1	COL3A1	1.36	3.01E-07	6.52	6.52
CEACAM6 to KRT7	CEACAM6	KRT7	1.42	3.02E-07	6.52	6.52
EZR to B2M	EZR	B2M	1.22	3.02E-07	6.52	6.52
KRT19 to HSP90AB1	KRT19	HSP90AB1	1.24	3.02E-07	6.52	6.52
COL1A1 to CYP1B1	COL1A1	CYP1B1	1.16	3.03E-07	6.52	6.52
SPARCL1 to PLA2R1	SPARCL1	PLA2R1	1.1	3.04E-07	6.52	6.52
SPARCL1 to NOTCH3	SPARCL1	NOTCH3	1.12	3.07E-07	6.51	6.51
LUM to CXCL12	LUM	CXCL12	1.16	3.08E-07	6.51	6.51
S100A6 to IFI27	S100A6	IFI27	1.16	3.08E-07	6.51	6.51
CD163 to FCGR3A	CD163	FCGR3A	1.38	3.09E-07	6.51	6.51
VIM to IFITM3	VIM	IFITM3	1.29	3.09E-07	6.51	6.51
IFITM3 to MGP	IFITM3	MGP	1.16	3.10E-07	6.51	6.51
VIM to COL6A1	VIM	COL6A1	1.21	3.10E-07	6.51	6.51
IFITM3 to CALM3	IFITM3	CALM3	1.13	3.10E-07	6.51	6.51
COL3A1 to LGALS1	COL3A1	LGALS1	1.21	3.12E-07	6.51	6.51
SQSTM1 to SAT1	SQSTM1	SAT1	1.18	3.12E-07	6.51	6.51
FN1 to COL8A1	FN1	COL8A1	1.17	3.14E-07	6.5	6.5
H2AZ1 to H4C3	H2AZ1	H4C3	1.12	3.14E-07	6.5	6.5
NR1H4 to IL20	NR1H4	IL20	1.28	3.15E-07	6.5	6.5
VIM to CXCL12	VIM	CXCL12	1.1	3.15E-07	6.5	6.5
HSP90B1 to THBS1	HSP90B1	THBS1	1.12	3.15E-07	6.5	6.5
COL5A1 to COL1A1	COL5A1	COL1A1	1.34	3.16E-07	6.5	6.5
KRT8 to CXCL2	KRT8	CXCL2	1.22	3.17E-07	6.5	6.5
FN1 to NOTCH3	FN1	NOTCH3	1.11	3.18E-07	6.5	6.5
CALM2 to CXCR5	CALM2	CXCR5	1.05	3.18E-07	6.5	6.5
IL6ST to IFITM1	IL6ST	IFITM1	1.18	3.19E-07	6.5	6.5
COL1A2 to RPL34	COL1A2	RPL34	1.15	3.20E-07	6.5	6.5
CCND1 to GSTP1	CCND1	GSTP1	1.12	3.21E-07	6.49	6.49
CALM2 to ST6GAL1	CALM2	ST6GAL1	1.07	3.24E-07	6.49	6.49
SAT1 to SQSTM1	SAT1	SQSTM1	1.21	3.25E-07	6.49	6.49
HLA-A to HMGB2	HLA-A	HMGB2	1.15	3.25E-07	6.49	6.49
KRT19 to EFNA1	KRT19	EFNA1	1.22	3.26E-07	6.49	6.49
S100A6 to IFNGR2	S100A6	IFNGR2	1.13	3.26E-07	6.49	6.49
KRT19 to TUBB4B	KRT19	TUBB4B	1.18	3.27E-07	6.49	6.49
HSP90AB1 to LGALS3	HSP90AB1	LGALS3	1.11	3.27E-07	6.49	6.49
HSPB1 to HSPB1	HSPB1	HSPB1	1.34	3.27E-07	6.48	6.48
TAGLN to AXL	TAGLN	AXL	1.08	3.28E-07	6.48	6.48
MT2A to IL6ST	MT2A	IL6ST	1.18	3.28E-07	6.48	6.48
B2M to PIGR	B2M	PIGR	1.12	3.28E-07	6.48	6.48
MGP to COL6A2	MGP	COL6A2	1.26	3.30E-07	6.48	6.48
CALM2 to ARF1	CALM2	ARF1	1.11	3.32E-07	6.48	6.48
COL3A1 to IFITM1	COL3A1	IFITM1	1.18	3.33E-07	6.48	6.48
IFITM3 to HSP90AA1	IFITM3	HSP90AA1	1.17	3.33E-07	6.48	6.48
IGFBP7 to TGFBR2	IGFBP7	TGFBR2	1.15	3.33E-07	6.48	6.48
HSP90B1 to BAG3	HSP90B1	BAG3	1.07	3.35E-07	6.48	6.48
MTRNR2L1 to CD74	MTRNR2L1	CD74	1.14	3.35E-07	6.47	6.47
H2AZ1 to HLA-A	H2AZ1	HLA-A	1.09	3.35E-07	6.47	6.47
HSP90AB1 to EZR	HSP90AB1	EZR	1.15	3.36E-07	6.47	6.47
COL6A1 to TGFBR2	COL6A1	TGFBR2	1.13	3.37E-07	6.47	6.47
FN1 to CXCL12	FN1	CXCL12	1.13	3.37E-07	6.47	6.47
HLA-A to GPX1	HLA-A	GPX1	1.17	3.39E-07	6.47	6.47
TPM1 to MRC2	TPM1	MRC2	1.08	3.39E-07	6.47	6.47
MT1X to RPL37	MT1X	RPL37	1.12	3.39E-07	6.47	6.47
COL6A2 to HILPDA	COL6A2	HILPDA	1.2	3.39E-07	6.47	6.47
EZR to FAS	EZR	FAS	1.1	3.40E-07	6.47	6.47
VIM to MYC	VIM	MYC	1.09	3.41E-07	6.47	6.47
EZR to IL13RA1	EZR	IL13RA1	1.08	3.42E-07	6.47	6.47
MT1X to SOD2	MT1X	SOD2	1.17	3.42E-07	6.47	6.47
KRT7 to CEACAM6	KRT7	CEACAM6	1.31	3.44E-07	6.46	6.46
RPL21 to MTRNR2L1	RPL21	MTRNR2L1	1.31	3.44E-07	6.46	6.46
HSP90AB1 to TSC22D1	HSP90AB1	TSC22D1	1.09	3.45E-07	6.46	6.46
B2M to MXRA8	B2M	MXRA8	1.09	3.45E-07	6.46	6.46
HSP90B1 to MMP14	HSP90B1	MMP14	1.09	3.46E-07	6.46	6.46
IGFBP7 to CD81	IGFBP7	CD81	1.32	3.46E-07	6.46	6.46
CSF1R to IL20	CSF1R	IL20	1.32	3.47E-07	6.46	6.46
FKBP11 to KRT15	FKBP11	KRT15	1.1	3.49E-07	6.46	6.46
MT2A to IFITM3	MT2A	IFITM3	1.28	3.51E-07	6.45	6.45
SAT1 to B2M	SAT1	B2M	1.23	3.52E-07	6.45	6.45
DCN to THBS2	DCN	THBS2	1.17	3.53E-07	6.45	6.45
ITGA3 to EPHA2	ITGA3	EPHA2	1.11	3.55E-07	6.45	6.45
LUM to PDGFRA	LUM	PDGFRA	1.24	3.56E-07	6.45	6.45
KRT7 to SFN	KRT7	SFN	1.25	3.57E-07	6.45	6.45
NPR2 to NR1H4	NPR2	NR1H4	1.31	3.57E-07	6.45	6.45
COL6A3 to COL5A1	COL6A3	COL5A1	1.56	3.58E-07	6.45	6.45
DCN to MMP14	DCN	MMP14	1.16	3.59E-07	6.45	6.45
IFITM3 to RPL37	IFITM3	RPL37	1.14	3.59E-07	6.44	6.44
EZR to TYK2	EZR	TYK2	1.18	3.60E-07	6.44	6.44
HLA-C to MAPK13	HLA-C	MAPK13	1.09	3.61E-07	6.44	6.44
KRT7 to CD9	KRT7	CD9	1.26	3.61E-07	6.44	6.44
TPSAB1 to TPSAB1	TPSAB1	TPSAB1	1.43	3.63E-07	6.44	6.44
CEACAM6 to CD9	CEACAM6	CD9	1.24	3.63E-07	6.44	6.44
CALM2 to BTG1	CALM2	BTG1	1.09	3.63E-07	6.44	6.44
IL1R1 to RPL21	IL1R1	RPL21	1.14	3.63E-07	6.44	6.44
B2M to RARA	B2M	RARA	1.08	3.63E-07	6.44	6.44
HSPB1 to GAS6	HSPB1	GAS6	1.13	3.65E-07	6.44	6.44
EZR to STAT6	EZR	STAT6	1.09	3.66E-07	6.44	6.44
KRT19 to IFITM3	KRT19	IFITM3	1.21	3.66E-07	6.44	6.44
B2M to IFNGR2	B2M	IFNGR2	1.14	3.66E-07	6.44	6.44
EZR to ANXA2	EZR	ANXA2	1.15	3.67E-07	6.44	6.44
MMP2 to CALD1	MMP2	CALD1	1.17	3.67E-07	6.43	6.43
VEGFA to VEGFA	VEGFA	VEGFA	1.25	3.67E-07	6.43	6.43
HSP90AB1 to IFI27	HSP90AB1	IFI27	1.1	3.68E-07	6.43	6.43
FN1 to ITGB1	FN1	ITGB1	1.19	3.68E-07	6.43	6.43
ANXA1 to ANXA1	ANXA1	ANXA1	1.18	3.68E-07	6.43	6.43
IGFBP7 to PLA2R1	IGFBP7	PLA2R1	1.16	3.70E-07	6.43	6.43
HSP90B1 to HSP90AA1	HSP90B1	HSP90AA1	1.11	3.70E-07	6.43	6.43
DCN to LGALS1	DCN	LGALS1	1.2	3.71E-07	6.43	6.43
C11orf96 to FZD4	C11orf96	FZD4	1.07	3.73E-07	6.43	6.43
CCND1 to ITGA3	CCND1	ITGA3	1.1	3.74E-07	6.43	6.43
COL4A1 to CALM1	COL4A1	CALM1	1.09	3.75E-07	6.43	6.43
EIF5A to KRT8	EIF5A	KRT8	1.1	3.76E-07	6.42	6.42
SQSTM1 to RPL21	SQSTM1	RPL21	1.15	3.77E-07	6.42	6.42
CALM2 to PCNA	CALM2	PCNA	1.06	3.78E-07	6.42	6.42
B2M to MAML2	B2M	MAML2	1.09	3.79E-07	6.42	6.42
COL4A1 to CCL26	COL4A1	CCL26	1.05	3.79E-07	6.42	6.42
CALM2 to JAG1	CALM2	JAG1	1.07	3.80E-07	6.42	6.42
IFITM3 to HSP90AB1	IFITM3	HSP90AB1	1.18	3.81E-07	6.42	6.42
HLA-A to TGFBR2	HLA-A	TGFBR2	1.1	3.83E-07	6.42	6.42
B2M to LGALS3	B2M	LGALS3	1.17	3.84E-07	6.42	6.42
VIM to IL4R	VIM	IL4R	1.13	3.84E-07	6.42	6.42
S100A6 to TNFRSF10B	S100A6	TNFRSF10B	1.11	3.85E-07	6.41	6.41
CD63 to H2AZ1	CD63	H2AZ1	1.2	3.86E-07	6.41	6.41
SPARCL1 to RSPO3	SPARCL1	RSPO3	1.05	3.86E-07	6.41	6.41
IL1R1 to COL6A3	IL1R1	COL6A3	1.21	3.86E-07	6.41	6.41
NEAT1 to BCL2L1	NEAT1	BCL2L1	1.14	3.86E-07	6.41	6.41
DDR2 to DDR2	DDR2	DDR2	1.15	3.86E-07	6.41	6.41
CALM2 to AKT1	CALM2	AKT1	1.07	3.88E-07	6.41	6.41
COL6A2 to MGP	COL6A2	MGP	1.25	3.89E-07	6.41	6.41
TIMP1 to TIMP1	TIMP1	TIMP1	1.45	3.90E-07	6.41	6.41
SPARCL1 to CCL11	SPARCL1	CCL11	1.05	3.91E-07	6.41	6.41
HSP90AB1 to RPL37	HSP90AB1	RPL37	1.09	3.92E-07	6.41	6.41
FN1 to SPARCL1	FN1	SPARCL1	1.25	3.92E-07	6.41	6.41
HLA-A to GSTP1	HLA-A	GSTP1	1.16	3.92E-07	6.41	6.41
HSP90B1 to ITGB1	HSP90B1	ITGB1	1.13	3.93E-07	6.41	6.41
COL1A2 to MT2A	COL1A2	MT2A	1.27	3.94E-07	6.4	6.4
COL6A2 to CRYAB	COL6A2	CRYAB	1.13	3.94E-07	6.4	6.4
IL6ST to CRP	IL6ST	CRP	1.11	3.94E-07	6.4	6.4
HSP90AB1 to TNFRSF10B	HSP90AB1	TNFRSF10B	1.08	3.96E-07	6.4	6.4
IL1R1 to IL1R1	IL1R1	IL1R1	1.31	3.96E-07	6.4	6.4
CALM2 to IL24	CALM2	IL24	1.06	3.97E-07	6.4	6.4
SOD2 to S100A6	SOD2	S100A6	1.18	3.97E-07	6.4	6.4
KRT8 to ANXA2	KRT8	ANXA2	1.2	3.98E-07	6.4	6.4
KRT8 to EIF5A	KRT8	EIF5A	1.16	3.98E-07	6.4	6.4
SEC61G to HLA-A	SEC61G	HLA-A	1.11	3.99E-07	6.4	6.4
HSP90B1 to HSP90AB1	HSP90B1	HSP90AB1	1.13	4.00E-07	6.4	6.4
CALM2 to CSF2RA	CALM2	CSF2RA	1.05	4.01E-07	6.4	6.4
CALM2 to CRP	CALM2	CRP	1.11	4.02E-07	6.4	6.4
CCND1 to KRT8	CCND1	KRT8	1.16	4.03E-07	6.39	6.39
NEAT1 to IRF3	NEAT1	IRF3	1.11	4.03E-07	6.39	6.39
BCL2L1 to IFNGR2	BCL2L1	IFNGR2	1.08	4.04E-07	6.39	6.39
IFITM3 to PTGES3	IFITM3	PTGES3	1.1	4.05E-07	6.39	6.39
IGFBP7 to HPGDS	IGFBP7	HPGDS	1.11	4.05E-07	6.39	6.39
COL1A2 to SPARCL1	COL1A2	SPARCL1	1.3	4.05E-07	6.39	6.39
SPARCL1 to BMP4	SPARCL1	BMP4	1.08	4.05E-07	6.39	6.39
RPL34 to IL1R1	RPL34	IL1R1	1.12	4.06E-07	6.39	6.39
DCN to TYK2	DCN	TYK2	1.14	4.06E-07	6.39	6.39
S100A6 to ICAM1	S100A6	ICAM1	1.17	4.08E-07	6.39	6.39
IGFBP7 to TNFSF14	IGFBP7	TNFSF14	1.14	4.09E-07	6.39	6.39
IL6ST to LGALS3	IL6ST	LGALS3	1.11	4.09E-07	6.39	6.39
COL6A1 to FLT1	COL6A1	FLT1	1.13	4.10E-07	6.39	6.39
TPM2 to COL4A2	TPM2	COL4A2	1.18	4.10E-07	6.39	6.39
CFLAR to CLDN4	CFLAR	CLDN4	1.07	4.10E-07	6.39	6.39
COL6A3 to COL4A2	COL6A3	COL4A2	1.37	4.11E-07	6.39	6.39
CD63 to HIF1A	CD63	HIF1A	1.15	4.12E-07	6.38	6.38
CD63 to KRT8	CD63	KRT8	1.14	4.13E-07	6.38	6.38
CALM2 to TNFSF12	CALM2	TNFSF12	1.07	4.14E-07	6.38	6.38
IL6ST to CDKN1A	IL6ST	CDKN1A	1.1	4.14E-07	6.38	6.38
EZR to OSMR	EZR	OSMR	1.13	4.15E-07	6.38	6.38
MT1X to IFITM3	MT1X	IFITM3	1.2	4.15E-07	6.38	6.38
COL6A2 to ETS1	COL6A2	ETS1	1.13	4.15E-07	6.38	6.38
GPX1 to LTBR	GPX1	LTBR	1.09	4.17E-07	6.38	6.38
S100A6 to RPL34	S100A6	RPL34	1.18	4.17E-07	6.38	6.38
IGFBP7 to NegPrb22	IGFBP7	NegPrb22	1.07	4.19E-07	6.38	6.38
HSP90AA1 to SAT1	HSP90AA1	SAT1	1.12	4.21E-07	6.38	6.38
CFLAR to CD55	CFLAR	CD55	1.1	4.21E-07	6.38	6.38
TAGLN to VIM	TAGLN	VIM	1.21	4.22E-07	6.38	6.38
COL1A2 to ETS1	COL1A2	ETS1	1.13	4.22E-07	6.37	6.37
VIM to CRP	VIM	CRP	1.17	4.24E-07	6.37	6.37
MIF to HLA-A	MIF	HLA-A	1.14	4.25E-07	6.37	6.37
HSP90AA1 to HSP90AA1	HSP90AA1	HSP90AA1	1.24	4.25E-07	6.37	6.37
COL4A2 to COL6A3	COL4A2	COL6A3	1.17	4.26E-07	6.37	6.37
EZR to NOSIP	EZR	NOSIP	1.08	4.26E-07	6.37	6.37
TYK2 to ANXA1	TYK2	ANXA1	1.12	4.28E-07	6.37	6.37
BCL2L1 to IFITM1	BCL2L1	IFITM1	1.1	4.28E-07	6.37	6.37
IGFBP7 to CD59	IGFBP7	CD59	1.17	4.29E-07	6.37	6.37
MIF to CEACAM6	MIF	CEACAM6	1.13	4.29E-07	6.37	6.37
HMGB2 to CD74	HMGB2	CD74	1.13	4.30E-07	6.37	6.37
KRT8 to RPL21	KRT8	RPL21	1.16	4.30E-07	6.37	6.37
CALM2 to BAG3	CALM2	BAG3	1.07	4.31E-07	6.37	6.37
CALM2 to AQP3	CALM2	AQP3	1.06	4.31E-07	6.37	6.37
H2AZ1 to HMGB2	H2AZ1	HMGB2	1.11	4.35E-07	6.36	6.36
C11orf96 to CALM1	C11orf96	CALM1	1.08	4.36E-07	6.36	6.36
DUSP2 to DUSP2	DUSP2	DUSP2	1.35	4.39E-07	6.36	6.36
EZR to CD24	EZR	CD24	1.14	4.39E-07	6.36	6.36
DCN to IGFBP7	DCN	IGFBP7	1.3	4.39E-07	6.36	6.36
SPARCL1 to CALM1	SPARCL1	CALM1	1.11	4.41E-07	6.36	6.36
ACKR3 to IL20	ACKR3	IL20	1.31	4.42E-07	6.35	6.35
KRT19 to HLA-B	KRT19	HLA-B	1.2	4.42E-07	6.35	6.35
NEAT1 to HMGB2	NEAT1	HMGB2	1.1	4.42E-07	6.35	6.35
EZR to HLA-B	EZR	HLA-B	1.15	4.43E-07	6.35	6.35
IGFBP7 to RPL22	IGFBP7	RPL22	1.13	4.43E-07	6.35	6.35
RPL34 to SOD2	RPL34	SOD2	1.13	4.44E-07	6.35	6.35
GSTP1 to CD24	GSTP1	CD24	1.13	4.47E-07	6.35	6.35
MGP to CLU	MGP	CLU	1.24	4.48E-07	6.35	6.35
HSP90AB1 to SOD2	HSP90AB1	SOD2	1.13	4.48E-07	6.35	6.35
MMP2 to B2M	MMP2	B2M	1.19	4.49E-07	6.35	6.35
KRT17 to KRT18	KRT17	KRT18	1.25	4.50E-07	6.35	6.35
IL6ST to RPL37	IL6ST	RPL37	1.11	4.51E-07	6.35	6.35
MGP to MGP	MGP	MGP	1.47	4.52E-07	6.34	6.34
IFITM3 to BAX	IFITM3	BAX	1.1	4.53E-07	6.34	6.34
B2M to S100A9	B2M	S100A9	1.14	4.57E-07	6.34	6.34
EZR to LGALS3BP	EZR	LGALS3BP	1.12	4.60E-07	6.34	6.34
C11orf96 to JUNB	C11orf96	JUNB	1.17	4.61E-07	6.34	6.34
MGP to PTGIS	MGP	PTGIS	1.18	4.62E-07	6.34	6.34
BATF3 to RSPO1	BATF3	RSPO1	1.35	4.63E-07	6.33	6.33
COL6A3 to IL1R1	COL6A3	IL1R1	1.28	4.63E-07	6.33	6.33
EZR to ESAM	EZR	ESAM	1.1	4.65E-07	6.33	6.33
KRT8 to EFNA1	KRT8	EFNA1	1.15	4.67E-07	6.33	6.33
CALM2 to IL10RB	CALM2	IL10RB	1.06	4.68E-07	6.33	6.33
SQSTM1 to SMAD2	SQSTM1	SMAD2	1.11	4.68E-07	6.33	6.33
COL6A1 to TAGLN	COL6A1	TAGLN	1.24	4.70E-07	6.33	6.33
HSP90AB1 to BCL2L1	HSP90AB1	BCL2L1	1.12	4.70E-07	6.33	6.33
VIM to MMP2	VIM	MMP2	1.2	4.71E-07	6.33	6.33
HLA-A to BAX	HLA-A	BAX	1.14	4.72E-07	6.33	6.33
IFITM3 to HSP90B1	IFITM3	HSP90B1	1.17	4.72E-07	6.33	6.33
KRT8 to HLA-A	KRT8	HLA-A	1.18	4.73E-07	6.33	6.33
EZR to IL10RB	EZR	IL10RB	1.08	4.73E-07	6.33	6.33
HSP90AB1 to TNFRSF1A	HSP90AB1	TNFRSF1A	1.11	4.75E-07	6.32	6.32
LUM to COL5A1	LUM	COL5A1	1.28	4.76E-07	6.32	6.32
RPL21 to MT2A	RPL21	MT2A	1.22	4.77E-07	6.32	6.32
TYK2 to GPX1	TYK2	GPX1	1.11	4.78E-07	6.32	6.32
IGFBP7 to MT1X	IGFBP7	MT1X	1.28	4.78E-07	6.32	6.32
CD74 to XBP1	CD74	XBP1	1.21	4.79E-07	6.32	6.32
COL3A1 to VCAN	COL3A1	VCAN	1.2	4.81E-07	6.32	6.32
PDGFRA to COL3A1	PDGFRA	COL3A1	1.3	4.81E-07	6.32	6.32
SPARCL1 to AXL	SPARCL1	AXL	1.06	4.82E-07	6.32	6.32
SQSTM1 to MZT2A	SQSTM1	MZT2A	1.13	4.83E-07	6.32	6.32
TM4SF1 to GSN	TM4SF1	GSN	1.14	4.83E-07	6.32	6.32
S100A6 to SPRY2	S100A6	SPRY2	1.13	4.84E-07	6.31	6.31
SOD2 to TYK2	SOD2	TYK2	1.2	4.84E-07	6.31	6.31
HSP90B1 to HLA-DRB5	HSP90B1	HLA-DRB5	1.09	4.84E-07	6.31	6.31
IGFBP7 to CD34	IGFBP7	CD34	1.12	4.85E-07	6.31	6.31
CALM2 to DDC	CALM2	DDC	1.04	4.86E-07	6.31	6.31
HSP90AB1 to TPM1	HSP90AB1	TPM1	1.13	4.87E-07	6.31	6.31
COL1A1 to COL4A2	COL1A1	COL4A2	1.24	4.87E-07	6.31	6.31
HLA-C to CRP	HLA-C	CRP	1.14	4.87E-07	6.31	6.31
COL1A2 to MRC2	COL1A2	MRC2	1.17	4.87E-07	6.31	6.31
IFITM3 to SOD2	IFITM3	SOD2	1.19	4.89E-07	6.31	6.31
COL1A2 to COL11A1	COL1A2	COL11A1	1.31	4.89E-07	6.31	6.31
S100A6 to NOSIP	S100A6	NOSIP	1.1	4.90E-07	6.31	6.31
CD63 to SOD2	CD63	SOD2	1.16	4.91E-07	6.31	6.31
MGP to TPM2	MGP	TPM2	1.18	4.91E-07	6.31	6.31
CALM2 to ICAM2	CALM2	ICAM2	1.05	4.91E-07	6.31	6.31
HLA-DRB1 to ANXA1	HLA-DRB1	ANXA1	1.17	4.93E-07	6.31	6.31
ITGB1 to COL6A2	ITGB1	COL6A2	1.23	4.93E-07	6.31	6.31
FYN to FYN	FYN	FYN	1.49	4.93E-07	6.31	6.31
CALM2 to ESAM	CALM2	ESAM	1.06	4.93E-07	6.31	6.31
IGFBP7 to IL1R1	IGFBP7	IL1R1	1.23	4.94E-07	6.31	6.31
KRT19 to EGFR	KRT19	EGFR	1.17	4.94E-07	6.31	6.31
BCL2L1 to CXCL2	BCL2L1	CXCL2	1.14	4.95E-07	6.31	6.31
IL6ST to TNFRSF10B	IL6ST	TNFRSF10B	1.08	4.95E-07	6.31	6.31
IL1R1 to COL6A1	IL1R1	COL6A1	1.27	4.96E-07	6.3	6.3
GSN to HSPB1	GSN	HSPB1	1.18	4.96E-07	6.3	6.3
HSPB1 to IGFBP7	HSPB1	IGFBP7	1.21	4.96E-07	6.3	6.3
KRT19 to MET	KRT19	MET	1.16	4.97E-07	6.3	6.3
GLUL to HAVCR2	GLUL	HAVCR2	1.12	4.98E-07	6.3	6.3
HLA-A to CD164	HLA-A	CD164	1.14	4.98E-07	6.3	6.3
S100A10 to SEC61G	S100A10	SEC61G	1.11	5.02E-07	6.3	6.3
HSP90AA1 to CRP	HSP90AA1	CRP	1.11	5.03E-07	6.3	6.3
HLA-C to TYK2	HLA-C	TYK2	1.22	5.03E-07	6.3	6.3
B2M to MYC	B2M	MYC	1.08	5.03E-07	6.3	6.3
ITGA3 to EPCAM	ITGA3	EPCAM	1.13	5.04E-07	6.3	6.3
BATF3 to NPR2	BATF3	NPR2	1.31	5.04E-07	6.3	6.3
H2AZ1 to RPL34	H2AZ1	RPL34	1.09	5.05E-07	6.3	6.3
EZR to FASN	EZR	FASN	1.18	5.05E-07	6.3	6.3
MMP2 to CD276	MMP2	CD276	1.09	5.05E-07	6.3	6.3
FN1 to HDAC5	FN1	HDAC5	1.09	5.06E-07	6.3	6.3
BCL2L1 to CD55	BCL2L1	CD55	1.15	5.06E-07	6.3	6.3
HLA-DRB1 to FKBP11	HLA-DRB1	FKBP11	1.12	5.06E-07	6.3	6.3
B2M to IL11	B2M	IL11	1.08	5.07E-07	6.3	6.3
FN1 to ITGA1	FN1	ITGA1	1.16	5.07E-07	6.29	6.29
HSP90AB1 to AGR2	HSP90AB1	AGR2	1.08	5.08E-07	6.29	6.29
COL4A1 to CDH11	COL4A1	CDH11	1.13	5.08E-07	6.29	6.29
IL6ST to SOD2	IL6ST	SOD2	1.17	5.08E-07	6.29	6.29
KRT19 to CD47	KRT19	CD47	1.18	5.09E-07	6.29	6.29
COL5A1 to COL6A2	COL5A1	COL6A2	1.31	5.09E-07	6.29	6.29
IGFBP7 to ADGRD1	IGFBP7	ADGRD1	1.16	5.09E-07	6.29	6.29
VEGFA to MX1	VEGFA	MX1	1.09	5.10E-07	6.29	6.29
IGFBP7 to COL5A2	IGFBP7	COL5A2	1.16	5.12E-07	6.29	6.29
EZR to DUSP6	EZR	DUSP6	1.1	5.13E-07	6.29	6.29
IL6ST to IL1R1	IL6ST	IL1R1	1.19	5.13E-07	6.29	6.29
KRT17 to ITGA3	KRT17	ITGA3	1.2	5.13E-07	6.29	6.29
IL6ST to ANXA1	IL6ST	ANXA1	1.14	5.14E-07	6.29	6.29
IL1R1 to CALD1	IL1R1	CALD1	1.16	5.15E-07	6.29	6.29
FN1 to UPK3A	FN1	UPK3A	1.15	5.15E-07	6.29	6.29
CRP to MTRNR2L1	CRP	MTRNR2L1	1.18	5.15E-07	6.29	6.29
EIF5A to H2AZ1	EIF5A	H2AZ1	1.09	5.17E-07	6.29	6.29
S100A6 to SEC61G	S100A6	SEC61G	1.14	5.18E-07	6.29	6.29
HSPB1 to LMNA	HSPB1	LMNA	1.13	5.18E-07	6.29	6.29
COL4A1 to CALM3	COL4A1	CALM3	1.1	5.18E-07	6.29	6.29
KRT8 to B2M	KRT8	B2M	1.22	5.18E-07	6.29	6.29
SPARCL1 to HILPDA	SPARCL1	HILPDA	1.07	5.18E-07	6.29	6.29
NEAT1 to IFNAR2	NEAT1	IFNAR2	1.08	5.18E-07	6.29	6.29
IL1R1 to EIF5A	IL1R1	EIF5A	1.16	5.19E-07	6.29	6.29
KRT8 to CD55	KRT8	CD55	1.26	5.19E-07	6.28	6.28
TPM1 to COL1A1	TPM1	COL1A1	1.15	5.19E-07	6.28	6.28
CD59 to S100A6	CD59	S100A6	1.25	5.19E-07	6.28	6.28
MTOR to IL20	MTOR	IL20	1.3	5.20E-07	6.28	6.28
CCND1 to ICAM1	CCND1	ICAM1	1.11	5.20E-07	6.28	6.28
ACKR3 to NR1H4	ACKR3	NR1H4	1.33	5.22E-07	6.28	6.28
CALD1 to CALD1	CALD1	CALD1	1.33	5.22E-07	6.28	6.28
KRT19 to MECOM	KRT19	MECOM	1.13	5.22E-07	6.28	6.28
RPL34 to TYK2	RPL34	TYK2	1.16	5.23E-07	6.28	6.28
DCN to CXCL12	DCN	CXCL12	1.13	5.24E-07	6.28	6.28
EZR to EFNA1	EZR	EFNA1	1.14	5.24E-07	6.28	6.28
MGP to SPARCL1	MGP	SPARCL1	1.25	5.25E-07	6.28	6.28
EZR to SLPI	EZR	SLPI	1.21	5.25E-07	6.28	6.28
KRT19 to CXCL2	KRT19	CXCL2	1.28	5.25E-07	6.28	6.28
B2M to MAPK13	B2M	MAPK13	1.09	5.26E-07	6.28	6.28
HLA-DPA1 to HLA-DPA1	HLA-DPA1	HLA-DPA1	1.37	5.27E-07	6.28	6.28
TYK2 to CRP	TYK2	CRP	1.12	5.27E-07	6.28	6.28
HLA-A to CIITA	HLA-A	CIITA	1.09	5.28E-07	6.28	6.28
S100A10 to SAT1	S100A10	SAT1	1.16	5.28E-07	6.28	6.28
CALM2 to IER3	CALM2	IER3	1.06	5.30E-07	6.28	6.28
HSP90B1 to SOD2	HSP90B1	SOD2	1.13	5.30E-07	6.28	6.28
S100A6 to CALM3	S100A6	CALM3	1.15	5.31E-07	6.28	6.28
HLA-C to BAX	HLA-C	BAX	1.16	5.32E-07	6.27	6.27
CALM2 to RELT	CALM2	RELT	1.05	5.34E-07	6.27	6.27
IGFBP7 to ITGB5	IGFBP7	ITGB5	1.25	5.34E-07	6.27	6.27
COL1A1 to TYK2	COL1A1	TYK2	1.19	5.36E-07	6.27	6.27
MMP2 to TNFRSF1A	MMP2	TNFRSF1A	1.11	5.36E-07	6.27	6.27
HLA-C to CEACAM6	HLA-C	CEACAM6	1.14	5.37E-07	6.27	6.27
COL4A1 to LUM	COL4A1	LUM	1.17	5.37E-07	6.27	6.27
LGALS3 to BCL2L1	LGALS3	BCL2L1	1.09	5.37E-07	6.27	6.27
CALM2 to DUSP6	CALM2	DUSP6	1.07	5.39E-07	6.27	6.27
COL5A1 to COL1A2	COL5A1	COL1A2	1.34	5.39E-07	6.27	6.27
HLA-A to ICAM1	HLA-A	ICAM1	1.13	5.40E-07	6.27	6.27
EZR to NOTCH1	EZR	NOTCH1	1.11	5.41E-07	6.27	6.27
HMGB2 to PTGES3	HMGB2	PTGES3	1.07	5.42E-07	6.27	6.27
HSPB1 to TPM2	HSPB1	TPM2	1.24	5.42E-07	6.27	6.27
CALM2 to FZD8	CALM2	FZD8	1.05	5.42E-07	6.27	6.27
GSTP1 to S100A6	GSTP1	S100A6	1.25	5.43E-07	6.27	6.27
ITGA5 to ITGA5	ITGA5	ITGA5	1.19	5.43E-07	6.27	6.27
KRT8 to IFI27	KRT8	IFI27	1.18	5.43E-07	6.27	6.27
GPX3 to COL4A1	GPX3	COL4A1	1.21	5.43E-07	6.26	6.26
VIM to STMN1	VIM	STMN1	1.09	5.44E-07	6.26	6.26
B2M to ICAM1	B2M	ICAM1	1.15	5.44E-07	6.26	6.26
COL1A1 to RARRES2	COL1A1	RARRES2	1.21	5.47E-07	6.26	6.26
HSP90AB1 to APP	HSP90AB1	APP	1.09	5.47E-07	6.26	6.26
LUM to COL5A2	LUM	COL5A2	1.24	5.48E-07	6.26	6.26
IL6ST to S100A6	IL6ST	S100A6	1.15	5.48E-07	6.26	6.26
B2M to MMP7	B2M	MMP7	1.13	5.48E-07	6.26	6.26
HSP90AA1 to ICAM1	HSP90AA1	ICAM1	1.11	5.48E-07	6.26	6.26
EZR to ADGRG1	EZR	ADGRG1	1.07	5.49E-07	6.26	6.26
SPARCL1 to C11orf96	SPARCL1	C11orf96	1.16	5.51E-07	6.26	6.26
IL6ST to ICAM1	IL6ST	ICAM1	1.12	5.51E-07	6.26	6.26
FYN to DUSP2	FYN	DUSP2	1.3	5.51E-07	6.26	6.26
CALM2 to EFNB2	CALM2	EFNB2	1.06	5.51E-07	6.26	6.26
CTNNB1 to CTNNB1	CTNNB1	CTNNB1	1.21	5.51E-07	6.26	6.26
COL4A1 to IFITM3	COL4A1	IFITM3	1.18	5.51E-07	6.26	6.26
S100A6 to KRT6A	S100A6	KRT6A	1.13	5.52E-07	6.26	6.26
S100A6 to GSTP1	S100A6	GSTP1	1.26	5.52E-07	6.26	6.26
SPARCL1 to TAGLN	SPARCL1	TAGLN	1.19	5.53E-07	6.26	6.26
EZR to LAMP2	EZR	LAMP2	1.1	5.57E-07	6.25	6.25
RPL34 to IGF2R	RPL34	IGF2R	1.08	5.58E-07	6.25	6.25
CD63 to MT2A	CD63	MT2A	1.19	5.59E-07	6.25	6.25
EZR to ANXA1	EZR	ANXA1	1.16	5.61E-07	6.25	6.25
HSP90AB1 to AKT1	HSP90AB1	AKT1	1.07	5.61E-07	6.25	6.25
BGN to MGP	BGN	MGP	1.22	5.61E-07	6.25	6.25
HSP90B1 to SEC61G	HSP90B1	SEC61G	1.1	5.62E-07	6.25	6.25
CALM2 to COL12A1	CALM2	COL12A1	1.05	5.66E-07	6.25	6.25
GPX1 to TYK2	GPX1	TYK2	1.17	5.67E-07	6.25	6.25
COL4A1 to RAMP1	COL4A1	RAMP1	1.06	5.67E-07	6.25	6.25
EZR to C9orf16	EZR	C9orf16	1.09	5.67E-07	6.25	6.25
IL7R to ANGPT2	IL7R	ANGPT2	1.29	5.68E-07	6.25	6.25
MT2A to MYC	MT2A	MYC	1.09	5.69E-07	6.24	6.24
SPARCL1 to TSC22D1	SPARCL1	TSC22D1	1.1	5.71E-07	6.24	6.24
MT2A to IFITM1	MT2A	IFITM1	1.2	5.72E-07	6.24	6.24
BATF3 to CD3G	BATF3	CD3G	1.2	5.72E-07	6.24	6.24
HSP90AB1 to ADGRF5	HSP90AB1	ADGRF5	1.1	5.73E-07	6.24	6.24
KRT19 to HSP90AA1	KRT19	HSP90AA1	1.21	5.75E-07	6.24	6.24
BCL2L1 to GSTP1	BCL2L1	GSTP1	1.16	5.75E-07	6.24	6.24
HMGB2 to H4C3	HMGB2	H4C3	1.15	5.76E-07	6.24	6.24
SPARCL1 to TPM1	SPARCL1	TPM1	1.17	5.76E-07	6.24	6.24
MMP2 to IGF1	MMP2	IGF1	1.19	5.79E-07	6.24	6.24
GSN to IFI27	GSN	IFI27	1.16	5.80E-07	6.24	6.24
GSTP1 to SQSTM1	GSTP1	SQSTM1	1.17	5.80E-07	6.24	6.24
DCN to DCN	DCN	DCN	1.5	5.80E-07	6.24	6.24
CLU to CLU	CLU	CLU	1.37	5.81E-07	6.24	6.24
EZR to HLA-DPB1	EZR	HLA-DPB1	1.08	5.81E-07	6.24	6.24
EZR to TNFRSF21	EZR	TNFRSF21	1.08	5.82E-07	6.24	6.24
IFITM3 to HSPB1	IFITM3	HSPB1	1.18	5.83E-07	6.23	6.23
S100A6 to S100A10	S100A6	S100A10	1.19	5.85E-07	6.23	6.23
KRT17 to CD55	KRT17	CD55	1.19	5.85E-07	6.23	6.23
TAGLN to AR	TAGLN	AR	1.12	5.86E-07	6.23	6.23
SPARCL1 to ITGA1	SPARCL1	ITGA1	1.17	5.86E-07	6.23	6.23
SQSTM1 to CDKN1A	SQSTM1	CDKN1A	1.1	5.87E-07	6.23	6.23
IGFBP7 to BAG3	IGFBP7	BAG3	1.12	5.87E-07	6.23	6.23
SPARCL1 to IFITM3	SPARCL1	IFITM3	1.22	5.88E-07	6.23	6.23
B2M to S100A6	B2M	S100A6	1.24	5.88E-07	6.23	6.23
CALM2 to CLDN4	CALM2	CLDN4	1.08	5.88E-07	6.23	6.23
B2M to CSF2RA	B2M	CSF2RA	1.09	5.88E-07	6.23	6.23
FN1 to COL16A1	FN1	COL16A1	1.19	5.90E-07	6.23	6.23
CALM2 to S100A2	CALM2	S100A2	1.05	5.90E-07	6.23	6.23
IL6ST to MRC2	IL6ST	MRC2	1.09	5.91E-07	6.23	6.23
COL4A1 to MMP2	COL4A1	MMP2	1.16	5.91E-07	6.23	6.23
EIF5A to MT2A	EIF5A	MT2A	1.14	5.92E-07	6.23	6.23
COL6A2 to CALD1	COL6A2	CALD1	1.2	5.95E-07	6.23	6.23
COL1A2 to FZD1	COL1A2	FZD1	1.1	5.96E-07	6.22	6.22
S100A6 to GSN	S100A6	GSN	1.17	5.97E-07	6.22	6.22
KRT7 to EPCAM	KRT7	EPCAM	1.2	5.97E-07	6.22	6.22
GLUL to CD163	GLUL	CD163	1.29	5.97E-07	6.22	6.22
NEAT1 to CDKN1A	NEAT1	CDKN1A	1.1	5.99E-07	6.22	6.22
EZR to HLA-DQB1	EZR	HLA-DQB1	1.1	6.02E-07	6.22	6.22
EIF5A to S100A10	EIF5A	S100A10	1.14	6.02E-07	6.22	6.22
IGFBP7 to ADGRB3	IGFBP7	ADGRB3	1.11	6.03E-07	6.22	6.22
CALD1 to COL1A1	CALD1	COL1A1	1.14	6.03E-07	6.22	6.22
KRT8 to CALM2	KRT8	CALM2	1.25	6.04E-07	6.22	6.22
C11orf96 to PDGFA	C11orf96	PDGFA	1.1	6.06E-07	6.22	6.22
XBP1 to HSP90B1	XBP1	HSP90B1	1.15	6.09E-07	6.22	6.22
CD63 to XBP1	CD63	XBP1	1.18	6.09E-07	6.22	6.22
ALCAM to ALCAM	ALCAM	ALCAM	1.16	6.09E-07	6.22	6.22
HLA-DRB1 to CD163	HLA-DRB1	CD163	1.34	6.12E-07	6.21	6.21
HSP90B1 to CDKN1A	HSP90B1	CDKN1A	1.08	6.12E-07	6.21	6.21
COL6A2 to BAG3	COL6A2	BAG3	1.1	6.13E-07	6.21	6.21
IGFBP7 to IGFBP5	IGFBP7	IGFBP5	1.2	6.13E-07	6.21	6.21
FN1 to COL18A1	FN1	COL18A1	1.16	6.15E-07	6.21	6.21
CCND1 to KRT19	CCND1	KRT19	1.22	6.17E-07	6.21	6.21
GSTP1 to RPL21	GSTP1	RPL21	1.19	6.18E-07	6.21	6.21
BATF3 to GDF3	BATF3	GDF3	1.33	6.19E-07	6.21	6.21
IL1R1 to CYP1B1	IL1R1	CYP1B1	1.12	6.19E-07	6.21	6.21
KRT7 to SAT1	KRT7	SAT1	1.2	6.20E-07	6.21	6.21
SQSTM1 to KRT15	SQSTM1	KRT15	1.1	6.20E-07	6.21	6.21
S100A6 to SOX4	S100A6	SOX4	1.12	6.21E-07	6.21	6.21
IGFBP7 to FGFR1	IGFBP7	FGFR1	1.13	6.22E-07	6.21	6.21
B2M to TGFBR2	B2M	TGFBR2	1.11	6.24E-07	6.2	6.2
CALM2 to MMP14	CALM2	MMP14	1.06	6.25E-07	6.2	6.2
NR1H4 to DUSP2	NR1H4	DUSP2	1.29	6.26E-07	6.2	6.2
COL6A1 to DST	COL6A1	DST	1.12	6.27E-07	6.2	6.2
COL6A3 to CXCL12	COL6A3	CXCL12	1.17	6.27E-07	6.2	6.2
VIM to RARRES2	VIM	RARRES2	1.14	6.28E-07	6.2	6.2
B2M to SQSTM1	B2M	SQSTM1	1.2	6.29E-07	6.2	6.2
IL1R1 to IFITM3	IL1R1	IFITM3	1.27	6.29E-07	6.2	6.2
EZR to MX1	EZR	MX1	1.1	6.29E-07	6.2	6.2
GLUL to CIITA	GLUL	CIITA	1.12	6.29E-07	6.2	6.2
CALM2 to IL20RA	CALM2	IL20RA	1.05	6.29E-07	6.2	6.2
CALM2 to KLRK1	CALM2	KLRK1	1.04	6.31E-07	6.2	6.2
GSTP1 to TUBB4B	GSTP1	TUBB4B	1.12	6.31E-07	6.2	6.2
CALM2 to S100P	CALM2	S100P	1.05	6.33E-07	6.2	6.2
CD163 to SRGN	CD163	SRGN	1.37	6.34E-07	6.2	6.2
COL3A1 to HSP90B1	COL3A1	HSP90B1	1.19	6.34E-07	6.2	6.2
THBS1 to COL1A1	THBS1	COL1A1	1.49	6.34E-07	6.2	6.2
EZR to FZD6	EZR	FZD6	1.08	6.35E-07	6.2	6.2
BCL2L1 to MYC	BCL2L1	MYC	1.07	6.35E-07	6.2	6.2
ZFP36 to IFNAR2	ZFP36	IFNAR2	1.07	6.35E-07	6.2	6.2
NEAT1 to RXRB	NEAT1	RXRB	1.09	6.37E-07	6.2	6.2
KRT19 to AGR2	KRT19	AGR2	1.25	6.38E-07	6.2	6.2
KRT19 to RAC1	KRT19	RAC1	1.18	6.39E-07	6.19	6.19
IL6ST to GPX1	IL6ST	GPX1	1.11	6.39E-07	6.19	6.19
MGP to MMP2	MGP	MMP2	1.26	6.44E-07	6.19	6.19
S100A6 to SOD2	S100A6	SOD2	1.16	6.46E-07	6.19	6.19
IL7R to CD28	IL7R	CD28	1.25	6.46E-07	6.19	6.19
COL6A1 to ITGA1	COL6A1	ITGA1	1.13	6.47E-07	6.19	6.19
TYK2 to SAT1	TYK2	SAT1	1.12	6.50E-07	6.19	6.19
CD63 to ICAM1	CD63	ICAM1	1.17	6.51E-07	6.19	6.19
COL1A2 to VCAN	COL1A2	VCAN	1.26	6.53E-07	6.19	6.19
CALM2 to CSF3	CALM2	CSF3	1.04	6.53E-07	6.18	6.18
H2AZ1 to TM4SF1	H2AZ1	TM4SF1	1.08	6.56E-07	6.18	6.18
CALM2 to HDAC11	CALM2	HDAC11	1.06	6.57E-07	6.18	6.18
HSPB1 to H2AZ1	HSPB1	H2AZ1	1.14	6.59E-07	6.18	6.18
ITGA3 to TNFRSF10B	ITGA3	TNFRSF10B	1.08	6.59E-07	6.18	6.18
NEAT1 to ITGB2	NEAT1	ITGB2	1.08	6.60E-07	6.18	6.18
H2AZ1 to GSTP1	H2AZ1	GSTP1	1.09	6.60E-07	6.18	6.18
CD81 to CD81	CD81	CD81	1.33	6.61E-07	6.18	6.18
SAT1 to HLA-C	SAT1	HLA-C	1.19	6.62E-07	6.18	6.18
HSP90AA1 to STAT1	HSP90AA1	STAT1	1.09	6.63E-07	6.18	6.18
IL6ST to NFKBIA	IL6ST	NFKBIA	1.11	6.65E-07	6.18	6.18
TYK2 to ARHGDIB	TYK2	ARHGDIB	1.09	6.66E-07	6.18	6.18
EZR to IFNGR2	EZR	IFNGR2	1.09	6.68E-07	6.17	6.17
COL4A1 to APP	COL4A1	APP	1.14	6.70E-07	6.17	6.17
IGFBP7 to RARRES1	IGFBP7	RARRES1	1.17	6.70E-07	6.17	6.17
EZR to PARP1	EZR	PARP1	1.09	6.73E-07	6.17	6.17
TPM1 to COL6A1	TPM1	COL6A1	1.2	6.74E-07	6.17	6.17
SEC61G to S100A6	SEC61G	S100A6	1.12	6.77E-07	6.17	6.17
CALM2 to HILPDA	CALM2	HILPDA	1.05	6.77E-07	6.17	6.17
COL6A3 to HILPDA	COL6A3	HILPDA	1.28	6.79E-07	6.17	6.17
COL6A2 to THBS2	COL6A2	THBS2	1.18	6.84E-07	6.17	6.17
COL3A1 to SELENOP	COL3A1	SELENOP	1.16	6.85E-07	6.16	6.16
IGFBP7 to ADGRA2	IGFBP7	ADGRA2	1.23	6.86E-07	6.16	6.16
GSTP1 to EPHA2	GSTP1	EPHA2	1.12	6.86E-07	6.16	6.16
RPL21 to SERPINH1	RPL21	SERPINH1	1.12	6.88E-07	6.16	6.16
FN1 to ITGAV	FN1	ITGAV	1.16	6.92E-07	6.16	6.16
COL6A1 to HPGDS	COL6A1	HPGDS	1.08	6.96E-07	6.16	6.16
KRT19 to IGF2R	KRT19	IGF2R	1.1	6.96E-07	6.16	6.16
SQSTM1 to RELA	SQSTM1	RELA	1.09	6.98E-07	6.16	6.16
TM4SF1 to ICAM1	TM4SF1	ICAM1	1.19	6.98E-07	6.16	6.16
TIMP1 to COL1A1	TIMP1	COL1A1	1.25	7.01E-07	6.15	6.15
HLA-A to KRT19	HLA-A	KRT19	1.13	7.01E-07	6.15	6.15
HSP90B1 to GSTP1	HSP90B1	GSTP1	1.13	7.02E-07	6.15	6.15
MMP2 to THBS1	MMP2	THBS1	1.23	7.03E-07	6.15	6.15
B2M to RPL21	B2M	RPL21	1.2	7.03E-07	6.15	6.15
KRT19 to OSMR	KRT19	OSMR	1.21	7.03E-07	6.15	6.15
NOTCH1 to NOTCH1	NOTCH1	NOTCH1	1.15	7.03E-07	6.15	6.15
B2M to CD4	B2M	CD4	1.1	7.05E-07	6.15	6.15
HSP90B1 to RELA	HSP90B1	RELA	1.08	7.06E-07	6.15	6.15
IL1R1 to HSP90B1	IL1R1	HSP90B1	1.19	7.06E-07	6.15	6.15
IFI27 to ANXA2	IFI27	ANXA2	1.12	7.06E-07	6.15	6.15
HLA-A to VEGFB	HLA-A	VEGFB	1.08	7.06E-07	6.15	6.15
IFITM3 to IFITM1	IFITM3	IFITM1	1.2	7.07E-07	6.15	6.15
BCL2L1 to PIGR	BCL2L1	PIGR	1.13	7.08E-07	6.15	6.15
CTNNB1 to CD59	CTNNB1	CD59	1.1	7.08E-07	6.15	6.15
COL4A1 to MT2A	COL4A1	MT2A	1.19	7.12E-07	6.15	6.15
GSTP1 to HLA-C	GSTP1	HLA-C	1.16	7.12E-07	6.15	6.15
HSP90B1 to HLA-A	HSP90B1	HLA-A	1.14	7.13E-07	6.15	6.15
HLA-DRB1 to IFNGR2	HLA-DRB1	IFNGR2	1.15	7.14E-07	6.15	6.15
CRP to CCND1	CRP	CCND1	1.08	7.17E-07	6.14	6.14
BATF3 to CLOCK	BATF3	CLOCK	1.29	7.18E-07	6.14	6.14
SEC61G to RPL21	SEC61G	RPL21	1.1	7.20E-07	6.14	6.14
SAT1 to CDKN1A	SAT1	CDKN1A	1.12	7.20E-07	6.14	6.14
BATF3 to NR1H4	BATF3	NR1H4	1.35	7.21E-07	6.14	6.14
MGP to COL4A1	MGP	COL4A1	1.19	7.21E-07	6.14	6.14
S100A6 to HIF1A	S100A6	HIF1A	1.12	7.23E-07	6.14	6.14
CALM2 to ABL2	CALM2	ABL2	1.06	7.23E-07	6.14	6.14
CLOCK to CLOCK	CLOCK	CLOCK	1.26	7.24E-07	6.14	6.14
CD63 to HSP90B1	CD63	HSP90B1	1.25	7.24E-07	6.14	6.14
MT1X to MRC2	MT1X	MRC2	1.08	7.24E-07	6.14	6.14
TYK2 to KRT8	TYK2	KRT8	1.1	7.24E-07	6.14	6.14
MMP2 to HLA-A	MMP2	HLA-A	1.17	7.26E-07	6.14	6.14
HSP90AA1 to CXCL2	HSP90AA1	CXCL2	1.09	7.26E-07	6.14	6.14
TPM1 to FN1	TPM1	FN1	1.18	7.26E-07	6.14	6.14
HLA-C to IL10RB	HLA-C	IL10RB	1.13	7.30E-07	6.14	6.14
S100A6 to HSD17B2	S100A6	HSD17B2	1.09	7.30E-07	6.14	6.14
MIF to KRT8	MIF	KRT8	1.14	7.30E-07	6.14	6.14
H2AZ1 to B2M	H2AZ1	B2M	1.14	7.32E-07	6.14	6.14
ITGB1 to HSPB1	ITGB1	HSPB1	1.2	7.33E-07	6.14	6.14
EZR to CD55	EZR	CD55	1.19	7.33E-07	6.13	6.13
IGFBP7 to THBS1	IGFBP7	THBS1	1.21	7.35E-07	6.13	6.13
SAT1 to CD74	SAT1	CD74	1.26	7.36E-07	6.13	6.13
IL6ST to TGFBR2	IL6ST	TGFBR2	1.13	7.37E-07	6.13	6.13
MT1X to RPL21	MT1X	RPL21	1.14	7.37E-07	6.13	6.13
VEGFA to LAMP3	VEGFA	LAMP3	1.13	7.38E-07	6.13	6.13
EZR to TNFRSF12A	EZR	TNFRSF12A	1.15	7.38E-07	6.13	6.13
MGP to LUM	MGP	LUM	1.33	7.40E-07	6.13	6.13
CFLAR to SAT1	CFLAR	SAT1	1.1	7.41E-07	6.13	6.13
TYK2 to SERPINA1	TYK2	SERPINA1	1.11	7.42E-07	6.13	6.13
TYK2 to FKBP11	TYK2	FKBP11	1.1	7.44E-07	6.13	6.13
BATF3 to ANGPT2	BATF3	ANGPT2	1.33	7.44E-07	6.13	6.13
BGN to SNAI2	BGN	SNAI2	1.1	7.45E-07	6.13	6.13
KRT19 to IL10RB	KRT19	IL10RB	1.09	7.49E-07	6.13	6.13
COL4A1 to KDR	COL4A1	KDR	1.1	7.49E-07	6.13	6.13
CALM2 to SPRY2	CALM2	SPRY2	1.08	7.50E-07	6.13	6.13
SPARCL1 to RGS5	SPARCL1	RGS5	1.12	7.50E-07	6.12	6.12
HLA-C to KRT19	HLA-C	KRT19	1.15	7.50E-07	6.12	6.12
RPL34 to HSP90B1	RPL34	HSP90B1	1.13	7.51E-07	6.12	6.12
KRT8 to BCL2L1	KRT8	BCL2L1	1.21	7.52E-07	6.12	6.12
C11orf96 to ITGA1	C11orf96	ITGA1	1.13	7.52E-07	6.12	6.12
CALM2 to CELSR1	CALM2	CELSR1	1.06	7.54E-07	6.12	6.12
KRT17 to EPCAM	KRT17	EPCAM	1.18	7.56E-07	6.12	6.12
VIM to LMNA	VIM	LMNA	1.18	7.58E-07	6.12	6.12
TAGLN to DST	TAGLN	DST	1.13	7.59E-07	6.12	6.12
COL4A2 to SPARCL1	COL4A2	SPARCL1	1.26	7.60E-07	6.12	6.12
GSTP1 to EFNA1	GSTP1	EFNA1	1.11	7.61E-07	6.12	6.12
TPM2 to COL6A2	TPM2	COL6A2	1.2	7.63E-07	6.12	6.12
HLA-A to HSP90B1	HLA-A	HSP90B1	1.15	7.64E-07	6.12	6.12
IFITM3 to RPL22	IFITM3	RPL22	1.13	7.64E-07	6.12	6.12
MMP2 to CLU	MMP2	CLU	1.2	7.65E-07	6.12	6.12
SQSTM1 to CDH1	SQSTM1	CDH1	1.12	7.66E-07	6.12	6.12
CALM2 to APP	CALM2	APP	1.09	7.66E-07	6.12	6.12
S100A6 to KRT19	S100A6	KRT19	1.25	7.66E-07	6.12	6.12
COL4A1 to C11orf96	COL4A1	C11orf96	1.17	7.69E-07	6.11	6.11
BCL2L1 to XBP1	BCL2L1	XBP1	1.13	7.69E-07	6.11	6.11
COL1A2 to BAG3	COL1A2	BAG3	1.11	7.71E-07	6.11	6.11
S100A6 to STAT6	S100A6	STAT6	1.12	7.73E-07	6.11	6.11
IGFBP7 to SMAD3	IGFBP7	SMAD3	1.19	7.74E-07	6.11	6.11
GSN to GSTP1	GSN	GSTP1	1.19	7.76E-07	6.11	6.11
SOD2 to FKBP11	SOD2	FKBP11	1.14	7.76E-07	6.11	6.11
EZR to S100A10	EZR	S100A10	1.14	7.77E-07	6.11	6.11
COL4A1 to CD276	COL4A1	CD276	1.05	7.78E-07	6.11	6.11
GSTP1 to RPL37	GSTP1	RPL37	1.12	7.79E-07	6.11	6.11
B2M to CALM3	B2M	CALM3	1.12	7.79E-07	6.11	6.11
HSP90AA1 to HSP90B1	HSP90AA1	HSP90B1	1.12	7.80E-07	6.11	6.11
COL6A2 to LGALS1	COL6A2	LGALS1	1.3	7.82E-07	6.11	6.11
DCN to IGF1	DCN	IGF1	1.18	7.84E-07	6.11	6.11
KRT19 to ANXA4	KRT19	ANXA4	1.17	7.84E-07	6.11	6.11
CALM2 to KRAS	CALM2	KRAS	1.05	7.88E-07	6.1	6.1
S100A6 to ITGB6	S100A6	ITGB6	1.13	7.89E-07	6.1	6.1
TPM1 to IFITM3	TPM1	IFITM3	1.18	7.90E-07	6.1	6.1
TAGLN to ITGB1	TAGLN	ITGB1	1.2	7.90E-07	6.1	6.1
HSPB1 to EIF5A	HSPB1	EIF5A	1.12	7.92E-07	6.1	6.1
CRIP1 to CRIP1	CRIP1	CRIP1	1.38	7.93E-07	6.1	6.1
MIF to HSP90B1	MIF	HSP90B1	1.15	7.93E-07	6.1	6.1
CSF1R to NR1H4	CSF1R	NR1H4	1.31	7.94E-07	6.1	6.1
COL4A1 to DCN	COL4A1	DCN	1.17	7.95E-07	6.1	6.1
S100A6 to B2M	S100A6	B2M	1.3	7.97E-07	6.1	6.1
C11orf96 to NPR1	C11orf96	NPR1	1.07	7.97E-07	6.1	6.1
SPARCL1 to HDAC5	SPARCL1	HDAC5	1.06	8.01E-07	6.1	6.1
MT1X to CD63	MT1X	CD63	1.13	8.03E-07	6.1	6.1
COL4A2 to MMP2	COL4A2	MMP2	1.17	8.06E-07	6.09	6.09
SQSTM1 to ARF1	SQSTM1	ARF1	1.11	8.06E-07	6.09	6.09
IGFBP7 to CSHL1	IGFBP7	CSHL1	1.1	8.06E-07	6.09	6.09
KRT8 to ICAM1	KRT8	ICAM1	1.23	8.07E-07	6.09	6.09
CLEC4A to CLEC4A	CLEC4A	CLEC4A	1.48	8.07E-07	6.09	6.09
IFITM3 to COL3A1	IFITM3	COL3A1	1.16	8.10E-07	6.09	6.09
BATF3 to DUSP2	BATF3	DUSP2	1.35	8.11E-07	6.09	6.09
MTOR to ANGPT2	MTOR	ANGPT2	1.31	8.12E-07	6.09	6.09
B2M to C9orf16	B2M	C9orf16	1.09	8.14E-07	6.09	6.09
KRT19 to MAP1LC3B	KRT19	MAP1LC3B	1.12	8.15E-07	6.09	6.09
MT1X to VEGFB	MT1X	VEGFB	1.06	8.17E-07	6.09	6.09
COL6A1 to CLU	COL6A1	CLU	1.21	8.19E-07	6.09	6.09
HSP90AB1 to ITGA3	HSP90AB1	ITGA3	1.1	8.19E-07	6.09	6.09
KRT19 to NFKBIA	KRT19	NFKBIA	1.18	8.22E-07	6.08	6.08
ITGB1 to COL4A1	ITGB1	COL4A1	1.22	8.24E-07	6.08	6.08
IGFBP7 to AXL	IGFBP7	AXL	1.09	8.24E-07	6.08	6.08
CALM2 to NOTCH1	CALM2	NOTCH1	1.06	8.26E-07	6.08	6.08
KRT8 to SQSTM1	KRT8	SQSTM1	1.24	8.27E-07	6.08	6.08
COL3A1 to CDH11	COL3A1	CDH11	1.25	8.29E-07	6.08	6.08
TIMP1 to COL3A1	TIMP1	COL3A1	1.26	8.30E-07	6.08	6.08
COL6A3 to DCN	COL6A3	DCN	1.51	8.30E-07	6.08	6.08
MT2A to MT1X	MT2A	MT1X	1.38	8.30E-07	6.08	6.08
SPARCL1 to COL12A1	SPARCL1	COL12A1	1.06	8.30E-07	6.08	6.08
GSTP1 to S100A10	GSTP1	S100A10	1.18	8.33E-07	6.08	6.08
EZR to TAP1	EZR	TAP1	1.07	8.34E-07	6.08	6.08
BCL2L1 to CD164	BCL2L1	CD164	1.09	8.34E-07	6.08	6.08
KRT19 to CD59	KRT19	CD59	1.18	8.35E-07	6.08	6.08
[truncated: 958,401+ more rows]
