# Supplementary material for: SM3DD with segmented PCA: a comprehensive method for interpreting 3D spatial transcriptomics
Source: NAR Genom Bioinform. 2026 Jan 27;8(1):lqag007. doi: 10.1093/nargab/lqag007 (PMC12838529; doi:10.1093/nargab/lqag007)
Supplement: lqag007_Supplemental_Files [file lqag007_supplemental_files.zip › Supplementary Data/Extended Data Table 3.xlsx]

## Sheet: Extended Data Table 3
SuperPathway	P value
miRNA targets in ECM and membrane receptors	5.12E-08
ECM proteoglycans	7.85E-07
Extracellular matrix organization	1.94E-05
MET promotes cell motility	3.13E-05
Integrins in angiogenesis	6.09E-05
Signaling by PDGF	7.54E-05
Signaling by Receptor Tyrosine Kinases	1.01E-04
