# Supplementary material for: SM3DD with segmented PCA: a comprehensive method for interpreting 3D spatial transcriptomics
Source: NAR Genom Bioinform. 2026 Jan 27;8(1):lqag007. doi: 10.1093/nargab/lqag007 (PMC12838529; doi:10.1093/nargab/lqag007)
Supplement: lqag007_Supplemental_Files [file lqag007_supplemental_files.zip › Supplementary Data/Extended Data Table 4.xlsx]

## Sheet: Extended Data Table 4
SuperPathway	P value
Phosphoryalation of CD3 and TCR zeta chains	3.67E-05
Microglia pathogen phagocytosis pathway	4.91E-05
TCR signaling (REACTOME)	5.08E-05
Interferon gamma signaling	5.49E-05
Allograft rejection	8.49E-05
