# Supplementary material for: SM3DD with segmented PCA: a comprehensive method for interpreting 3D spatial transcriptomics
Source: NAR Genom Bioinform. 2026 Jan 27;8(1):lqag007. doi: 10.1093/nargab/lqag007 (PMC12838529; doi:10.1093/nargab/lqag007)
Supplement: lqag007_Supplemental_Files [file lqag007_supplemental_files.zip › Supplementary Data/Extended Data Table 5.xlsx]

## Sheet: Extended Data Table 5
SuperPathway	P value
Microglia pathogen phagocytosis pathway	1.41E-06
Innate Immune System	4.00E-05
TYROBP causal network in microglia	5.39E-05
Class I MHC mediated antigen processing and presentation	6.50E-05
