# Supplementary material for: SM3DD with segmented PCA: a comprehensive method for interpreting 3D spatial transcriptomics
Source: NAR Genom Bioinform. 2026 Jan 27;8(1):lqag007. doi: 10.1093/nargab/lqag007 (PMC12838529; doi:10.1093/nargab/lqag007)
Supplement: lqag007_Supplemental_Files [file lqag007_supplemental_files.zip › Supplementary Data/Extended Data Table 6.xlsx]

## Sheet: Extended Data Table 6
SuperPathway	P value
Cellular responses to stimuli	2.69E-09
Infectious disease	5.96E-09
SARS-CoV-2 Infection	5.44E-08
Regulation of activated PAK-2p34 by proteasome mediated degradation	1.23E-06
Development_Glucocorticoid receptor signaling	2.63E-06
Development A3 receptor signaling	3.99E-06
Toll Comparative Pathway	6.17E-06
Immune response_IFN gamma signaling pathway	6.64E-06
Metabolism of proteins	8.13E-06
IL6-mediated signaling events	1.03E-05
Ceramide Pathway	1.07E-05
Processing of Capped Intron-Containing Pre-mRNA	1.07E-05
Death Receptor Signaling Pathway	1.44E-05
Gastrin signaling pathway	1.44E-05
Interferon gamma signaling	1.44E-05
Development VEGF signaling via VEGFR2 - generic cascades	2.60E-05
GDNF signaling	3.25E-05
Apoptosis and survival_Anti-apoptotic action of nuclear ESR1 and ESR2	3.48E-05
Development IGF-1 receptor signaling	4.68E-05
Cell cycle Regulation of G1/S transition (part 1)	6.29E-05
Innate Immune System	6.62E-05
Development A2B receptor- action via G-protein alpha s	6.90E-05
Cytokine Signaling in Immune system	8.53E-05
Development_TGF-beta receptor signaling	9.55E-05
Influenza Infection	1.08E-04
MAPK Pathway	1.30E-04
CKAP4 signaling pathway map	1.61E-04
TGF-beta Signaling Pathways	1.72E-04
Photodynamic therapy-induced NFE2L2 (NRF2) survival signaling	1.94E-04
Apoptosis-related network due to altered Notch3 in ovarian cancer	2.04E-04
MAP Kinase Signaling	2.04E-04
Potential therapeutics for SARS	2.04E-04
Activation of NF-KappaB by PKR	2.07E-04
Integrated breast cancer pathway	2.33E-04
fMLP Pathway	3.50E-04
FGF signaling pathway	3.66E-04
FOXO-mediated transcription	3.70E-04
Neuroinflammation and glutamatergic signaling	3.92E-04
Hepatocyte growth factor receptor signaling	4.15E-04
Activation of AMPK downstream of NMDARs	4.47E-04
Ciliary landscape	4.47E-04
Proteolysis Putative SUMO-1 pathway	4.47E-04
Tacrolimus/Cyclosporine Pathway, Pharmacodynamics	4.47E-04
Translational Control	4.47E-04
Development EGFR signaling pathway	5.15E-04
Programmed Cell Death	5.15E-04
CD40/CD40L signaling	6.00E-04
Angiopoietin-like protein 8 regulatory pathway	6.59E-04
Neuropathic Pain-Signaling in Dorsal Horn Neurons	6.62E-04
Uptake and actions of bacterial toxins	6.62E-04
IL-9 Signaling Pathways	6.86E-04
Busulfan Pathway, Pharmacodynamics	6.98E-04
G-protein signaling RAC1 in cellular process	6.98E-04
HSF1-dependent transactivation	6.98E-04
Physiological and pathological hypertrophy of the heart	6.98E-04
IL2 signaling events mediated by STAT5	7.39E-04
Endometrial cancer	7.97E-04
rRNA processing in the nucleus and cytosol	9.92E-04
Cellular response to heat stress	1.04E-03
Immune response_IL-6 signaling pathway	1.04E-03
CNTF Signaling	1.04E-03
Regulation of degradation of deltaF508 CFTR in CF	1.08E-03
Immune response Fc epsilon RI pathway	1.10E-03
Ebola virus infection in host	1.11E-03
Signaling by Rho GTPases	1.11E-03
Regulation of Telomerase	1.11E-03
Regulation of nuclear SMAD2/3 signaling	1.11E-03
Interferon Pathway	1.19E-03
IL-17 Family Signaling Pathways	1.34E-03
Glucocorticoid receptor regulatory network	1.59E-03
Antigen Presentation: Folding, assembly and peptide loading of class I MHC	1.78E-03
Mammary gland development pathway - Embryonic development (Stage 1 of 4)	1.78E-03
Oxidative stress response	1.78E-03
Transcriptional activity of SMAD2/SMAD3:SMAD4 heterotrimer	1.78E-03
Toll-like receptor signaling pathway	1.80E-03
Retinoblastoma gene in cancer	2.00E-03
Prolactin Signaling	2.11E-03
Chromatin organization	2.11E-03
Peptide chain elongation	2.11E-03
Presenilin action in Notch and Wnt signaling	2.11E-03
TNFR1 Pathway	2.11E-03
DNA damage_ATM/ATR regulation of G1/S checkpoint	2.14E-03
GDNF-Family Ligands and Receptor Interactions	2.14E-03
Host-pathogen interaction of human coronaviruses - interferon induction	2.33E-03
Corticotropin-releasing hormone signaling pathway	2.76E-03
p73 transcription factor network	2.76E-03
E-cadherin signaling in the nascent adherens junction	2.96E-03
Mechanisms of CFTR activation by S-nitrosoglutathione (normal and CF)	2.96E-03
Neuroinflammation	2.96E-03
Selenium Metabolism and Selenoproteins	2.96E-03
Apoptosis and survival FAS signaling cascades	3.11E-03
BAFF in B-Cell Signaling	3.21E-03
Cellular Senescence	3.21E-03
IL-10 Pathway	3.21E-03
RNA Polymerase I Promoter Opening	3.31E-03
Signaling by NTRKs	3.62E-03
Hepatitis C and hepatocellular carcinoma	3.65E-03
Bacterial infections in CF airways	3.66E-03
Inhibitory action of Lipoxins on Superoxide production in neutrophils	3.77E-03
Transport to the Golgi and subsequent modification	3.77E-03
Defective binding of RB1 mutants to E2F1,(E2F2, E2F3)	3.88E-03
Development_Thrombopoetin signaling via JAK-STAT pathway	3.88E-03
Immune response to tuberculosis	3.88E-03
Osteopontin-mediated events	3.88E-03
Immune response CD16 signaling in NK cells	4.12E-03
Signaling events mediated by HDAC Class I	4.12E-03
