# Supplementary material for: SM3DD with segmented PCA: a comprehensive method for interpreting 3D spatial transcriptomics
Source: NAR Genom Bioinform. 2026 Jan 27;8(1):lqag007. doi: 10.1093/nargab/lqag007 (PMC12838529; doi:10.1093/nargab/lqag007)
Supplement: lqag007_Supplemental_Files [file lqag007_supplemental_files.zip › Supplementary Data/Extended Data Table 7.xlsx]

## Sheet: Extended Data Table 7
SuperPathway	P value
Cancer immunotherapy by CTLA4 blockade	1.41E-03
Tumor suppressor activity of SMARCB1	1.41E-03
Beta5 beta6 beta7 and beta8 integrin cell surface interactions	2.54E-03
Negative regulation of TCF-dependent signaling by WNT ligand antagonists	7.31E-03
TNFR1 Pathway	1.45E-02
FOXP3 in COVID-19	1.51E-02
AP-1 transcription factor network	1.87E-02
p75 NTR receptor-mediated signalling	2.13E-02
Resolvin E1 and resolvin D1 signaling pathways promoting inflammation resolution	2.50E-02
LDL Oxidation in Atherogenesis	2.88E-02
Apoptosis and survival FAS signaling cascades	3.07E-02
IL-18 signaling pathway	3.26E-02
Syndecan-1-mediated signaling events	3.46E-02
Sphingolipid metabolism in senescence	3.78E-02
Primary ovarian insufficiency	4.28E-02
Endochondral ossification with skeletal dysplasias	4.44E-02
fMLP Pathway	4.54E-02
p53 Signaling	4.54E-02
