# Supplementary material for: SM3DD with segmented PCA: a comprehensive method for interpreting 3D spatial transcriptomics
Source: NAR Genom Bioinform. 2026 Jan 27;8(1):lqag007. doi: 10.1093/nargab/lqag007 (PMC12838529; doi:10.1093/nargab/lqag007)
Supplement: lqag007_Supplemental_Files [file lqag007_supplemental_files.zip › Supplementary Data/Extended Data Table 8.xlsx]

## Sheet: Extended Data Table 8
SuperPathway	P value
Integrin family cell surface interactions	1.83E-02
Perturbations to host-cell autophagy, induced by SARS-CoV-2 proteins	1.97E-02
G-Beta Gamma Signaling	2.97E-02
8p23.1 copy number variation syndrome	3.89E-02
Plasma lipoprotein assembly, remodeling, and clearance	3.89E-02
Overview of interferons-mediated signaling pathway	4.27E-02
Jak-Stat Signaling Pathway	4.60E-02
2q11.2 copy number variation syndrome	4.69E-02
Alstrom syndrome	4.69E-02
Cargo trafficking to the periciliary membrane	4.69E-02
Control of immune tolerance by vasoactive intestinal peptide	4.69E-02
Drug induction of bile acid pathway	4.69E-02
Metabolism of steroids	4.81E-02
