# Supplementary material for: SM3DD with segmented PCA: a comprehensive method for interpreting 3D spatial transcriptomics
Source: NAR Genom Bioinform. 2026 Jan 27;8(1):lqag007. doi: 10.1093/nargab/lqag007 (PMC12838529; doi:10.1093/nargab/lqag007)
Supplement: lqag007_Supplemental_Files [file lqag007_supplemental_files.zip › Supplementary Data/Extended Data Table 9.xlsx]

## Sheet: Extended Data Table 9
Transcript-to-Transcript:	From:	To:	Fold Change (Dividing by MF. Smaller is closer, so larger FC = closer in MF)	P	neglog10 P	directional log10 P
FCN1 to WNT3A	FCN1	WNT3A	0.901694	1.18E-07	6.92653	-6.92653
NKX2-1 to RACGAP1	NKX2-1	RACGAP1	0.940749	8.62E-06	5.06465	-5.06465
SPCS3 to SELENOS	SPCS3	SELENOS	1.06387	1.10E-05	4.959	4.959
FGF7 to TGFB3	FGF7	TGFB3	0.946169	1.36E-05	4.86773	-4.86773
SEC11C to PDIA4	SEC11C	PDIA4	1.08905	1.86E-05	4.73062	4.73062
SPCS3 to PLPP5	SPCS3	PLPP5	1.06348	2.54E-05	4.59598	4.59598
S100A7 to LGR5	S100A7	LGR5	0.933814	2.80E-05	4.55306	-4.55306
CRELD2 to ELANE	CRELD2	ELANE	0.977168	3.88E-05	4.41108	-4.41108
HSPA5 to SELENOS	HSPA5	SELENOS	1.05853	4.14E-05	4.38284	4.38284
COL4A3 to FGF2	COL4A3	FGF2	0.919777	4.36E-05	4.36075	-4.36075
GKN2 to RACGAP1	GKN2	RACGAP1	0.936251	5.02E-05	4.2989	-4.2989
SPCS3 to XBP1	SPCS3	XBP1	1.08244	5.29E-05	4.27665	4.27665
MGST1 to MFAP5	MGST1	MFAP5	1.02762	5.61E-05	4.25086	4.25086
FGFBP2 to IFNG	FGFBP2	IFNG	0.898023	5.67E-05	4.24652	-4.24652
GNLY to APLN	GNLY	APLN	0.807664	5.68E-05	4.24532	-4.24532
HLA-DQB1 to FGF10	HLA-DQB1	FGF10	0.946911	5.98E-05	4.22352	-4.22352
SPCS3 to CRELD2	SPCS3	CRELD2	1.04956	6.03E-05	4.21984	4.21984
HERPUD1 to BMP4	HERPUD1	BMP4	0.958131	6.09E-05	4.21525	-4.21525
FAS to CD4	FAS	CD4	1.02954	6.34E-05	4.19787	4.19787
SPCS3 to ATF4	SPCS3	ATF4	1.04459	6.98E-05	4.1559	4.1559
SPCS3 to MYDGF	SPCS3	MYDGF	1.05901	7.58E-05	4.12059	4.12059
VEGFA to NKG7	VEGFA	NKG7	0.942343	8.06E-05	4.09359	-4.09359
HERPUD1 to RHOA	HERPUD1	RHOA	0.969121	8.12E-05	4.09027	-4.09027
FGFBP2 to NOX4	FGFBP2	NOX4	0.943165	8.45E-05	4.07332	-4.07332
S100A8 to APLN	S100A8	APLN	0.836108	8.59E-05	4.06591	-4.06591
PIM2 to WT1	PIM2	WT1	0.900518	8.81E-05	4.0552	-4.0552
HERPUD1 to KRT6A	HERPUD1	KRT6A	0.941937	9.08E-05	4.04206	-4.04206
SEC11C to SELENOS	SEC11C	SELENOS	1.09558	9.37E-05	4.02821	4.02821
JCHAIN to SCG2	JCHAIN	SCG2	0.867909	9.84E-05	4.00701	-4.00701
SPCS3 to NUCB2	SPCS3	NUCB2	1.05948	9.90E-05	4.00446	4.00446
SEC11C to PLPP5	SEC11C	PLPP5	1.11016	0.000101391	3.994	3.994
SEC11C to ERLEC1	SEC11C	ERLEC1	1.10978	0.000104553	3.98066	3.98066
SEC11C to CRELD2	SEC11C	CRELD2	1.09725	0.000112358	3.9494	3.9494
SPCS3 to SPCS2	SPCS3	SPCS2	1.06572	0.000129962	3.88619	3.88619
HSPA5 to HYOU1	HSPA5	HYOU1	1.06506	0.000138699	3.85793	3.85793
NHSL2 to FKBP11	NHSL2	FKBP11	0.94075	0.000139095	3.85669	-3.85669
SPCS3 to ERLEC1	SPCS3	ERLEC1	1.06299	0.000139866	3.85429	3.85429
HSPA5 to MANF	HSPA5	MANF	1.05843	0.00014079	3.85143	3.85143
HSPA5 to PDIA4	HSPA5	PDIA4	1.06896	0.000143818	3.84219	3.84219
SPCS3 to HSPA5	SPCS3	HSPA5	1.05795	0.000146604	3.83386	3.83386
CCL2 to ATF4	CCL2	ATF4	0.943017	0.000148567	3.82808	-3.82808
CD14 to OAS2	CD14	OAS2	0.937405	0.000149853	3.82433	-3.82433
HSPA5 to SPCS3	HSPA5	SPCS3	1.06148	0.000150758	3.82172	3.82172
PIM2 to PDGFRA	PIM2	PDGFRA	0.882233	0.000151161	3.82056	-3.82056
NHSL2 to SPCS2	NHSL2	SPCS2	0.937017	0.000166959	3.77739	-3.77739
FAS to MKI67	FAS	MKI67	1.01847	0.000176417	3.75346	3.75346
CST3 to CD28	CST3	CD28	0.966673	0.000177236	3.75145	-3.75145
HERPUD1 to ITGB1	HERPUD1	ITGB1	0.932381	0.000187097	3.72793	-3.72793
SPCS3 to HYOU1	SPCS3	HYOU1	1.06519	0.00019807	3.70318	3.70318
GLP1R to CD27	GLP1R	CD27	0.933142	0.000203072	3.69235	-3.69235
FGFBP2 to GKN2	FGFBP2	GKN2	0.896053	0.000204357	3.68961	-3.68961
PECAM1 to LPAR1	PECAM1	LPAR1	0.954392	0.00021387	3.66985	-3.66985
HAS2 to RNASE1	HAS2	RNASE1	0.902904	0.000214095	3.66939	-3.66939
HSPA5 to SPCS2	HSPA5	SPCS2	1.06041	0.000216057	3.66543	3.66543
CD274 to APLN	CD274	APLN	0.896106	0.00021914	3.65928	-3.65928
SPCS3 to TPSAB1	SPCS3	TPSAB1	1.0287	0.000224087	3.64958	3.64958
SEC11C to UBE2J1	SEC11C	UBE2J1	1.12696	0.000227704	3.64263	3.64263
SEC11C to SSR3	SEC11C	SSR3	1.11836	0.000229191	3.6398	3.6398
CCL2 to FGF7	CCL2	FGF7	0.890212	0.000239427	3.62083	-3.62083
GNG11 to SELENOS	GNG11	SELENOS	0.934396	0.000244863	3.61108	-3.61108
TBXA2R to TNFRSF9	TBXA2R	TNFRSF9	0.920403	0.00024972	3.60255	-3.60255
HERPUD1 to BAX	HERPUD1	BAX	0.955449	0.000252208	3.59824	-3.59824
SPCS3 to PDIA4	SPCS3	PDIA4	1.0532	0.000277528	3.55669	3.55669
SEC11C to DNAJB9	SEC11C	DNAJB9	1.11874	0.000279852	3.55307	3.55307
VEGFA to GZMB	VEGFA	GZMB	0.951573	0.000285768	3.54399	-3.54399
SPCS3 to DNAJB9	SPCS3	DNAJB9	1.07458	0.000288827	3.53936	3.53936
KDR to S100A8	KDR	S100A8	0.921536	0.00029741	3.52664	-3.52664
SPCS3 to MANF	SPCS3	MANF	1.0716	0.000299099	3.52419	3.52419
FGFBP2 to TCL1A	FGFBP2	TCL1A	0.938773	0.000312689	3.50489	-3.50489
HAS2 to TCL1A	HAS2	TCL1A	0.980551	0.000314288	3.50267	-3.50267
KRT18 to CST3	KRT18	CST3	1.07085	0.000323596	3.49	3.49
MUC5AC to PLIN2	MUC5AC	PLIN2	0.798766	0.000327991	3.48414	-3.48414
SEC11C to XBP1	SEC11C	XBP1	1.13898	0.00033435	3.4758	3.4758
SPCS3 to HERPUD1	SPCS3	HERPUD1	1.07834	0.000336013	3.47364	3.47364
LGALS1 to RETN	LGALS1	RETN	0.978935	0.000339348	3.46935	-3.46935
CD14 to GNLY	CD14	GNLY	0.936293	0.000340225	3.46823	-3.46823
PTGDS to CST3	PTGDS	CST3	0.931878	0.000342646	3.46515	-3.46515
ISG20 to LYZ	ISG20	LYZ	0.903556	0.000353353	3.45179	-3.45179
CD14 to CD274	CD14	CD274	0.925327	0.000358594	3.4454	-3.4454
HSPA5 to UBE2J1	HSPA5	UBE2J1	1.05884	0.000364219	3.43864	3.43864
S100A12 to EPCAM	S100A12	EPCAM	0.764318	0.000367644	3.43457	-3.43457
SPCS3 to SSR3	SPCS3	SSR3	1.07217	0.000367775	3.43442	3.43442
CEACAM6 to HYOU1	CEACAM6	HYOU1	0.915736	0.000372501	3.42887	-3.42887
HSPA5 to ERLEC1	HSPA5	ERLEC1	1.06491	0.00037686	3.42382	3.42382
FGFBP2 to KLRB1	FGFBP2	KLRB1	0.839038	0.000380925	3.41916	-3.41916
EPCAM to SPRY2	EPCAM	SPRY2	1.13615	0.000381034	3.41904	3.41904
HSPA5 to DNAJB9	HSPA5	DNAJB9	1.0592	0.00038845	3.41067	3.41067
IFIT2 to C1QC	IFIT2	C1QC	0.918441	0.000389872	3.40908	-3.40908
HSPA5 to SEC11C	HSPA5	SEC11C	1.06294	0.000392648	3.406	3.406
CD14 to IFIT2	CD14	IFIT2	0.943013	0.000395596	3.40275	-3.40275
ISG20 to KRT8	ISG20	KRT8	0.954279	0.000397393	3.40078	-3.40078
TPSAB1 to FABP4	TPSAB1	FABP4	1.09224	0.000405598	3.3919	3.3919
HSPA5 to NUCB2	HSPA5	NUCB2	1.07106	0.000408169	3.38916	3.38916
PIM2 to HAVCR2	PIM2	HAVCR2	0.910384	0.000414289	3.3827	-3.3827
SELENOS to CLDN5	SELENOS	CLDN5	0.962609	0.000414753	3.38221	-3.38221
CD2 to ITM2C	CD2	ITM2C	0.933	0.000427988	3.36857	-3.36857
FCN1 to DDIT3	FCN1	DDIT3	0.932942	0.000431336	3.36518	-3.36518
S100A12 to FCN3	S100A12	FCN3	0.77596	0.000438164	3.35836	-3.35836
KRT18 to SPRY2	KRT18	SPRY2	1.10725	0.000438394	3.35814	3.35814
LGALS1 to LEF1	LGALS1	LEF1	0.948982	0.000440331	3.35622	-3.35622
ELANE to ABCC2	ELANE	ABCC2	0.923173	0.000444475	3.35215	-3.35215
HSPA5 to CRELD2	HSPA5	CRELD2	1.04899	0.000446203	3.35047	3.35047
CDK1 to CPA3	CDK1	CPA3	0.952323	0.00044859	3.34815	-3.34815
CXCL9 to MUC5B	CXCL9	MUC5B	0.916905	0.000448882	3.34787	-3.34787
IFIT2 to FABP4	IFIT2	FABP4	0.922157	0.00044982	3.34696	-3.34696
LGALS1 to MEG3	LGALS1	MEG3	0.939345	0.000453996	3.34295	-3.34295
IDH1 to CD79B	IDH1	CD79B	0.937453	0.000456849	3.34023	-3.34023
HSPA5 to LMAN1	HSPA5	LMAN1	1.05411	0.000465267	3.3323	3.3323
NHSL2 to ERLEC1	NHSL2	ERLEC1	0.942804	0.000468149	3.32962	-3.32962
LGALS1 to UBE2J1	LGALS1	UBE2J1	0.938346	0.000473012	3.32513	-3.32513
DIRAS3 to TP63	DIRAS3	TP63	0.951573	0.000478716	3.31992	-3.31992
FGFBP2 to APLN	FGFBP2	APLN	0.850072	0.000480701	3.31813	-3.31813
SPCS3 to LMAN1	SPCS3	LMAN1	1.05551	0.000483356	3.31573	3.31573
S100A8 to GZMB	S100A8	GZMB	0.882812	0.000490819	3.30908	-3.30908
ERN2 to PLVAP	ERN2	PLVAP	0.897949	0.000495602	3.30487	-3.30487
ISG20 to ITGB1	ISG20	ITGB1	0.903748	0.000518094	3.28559	-3.28559
FCGR3A to TBXA2R	FCGR3A	TBXA2R	0.96128	0.000521322	3.28289	-3.28289
GNG11 to SSR3	GNG11	SSR3	0.948925	0.000524824	3.27999	-3.27999
NHSL2 to PDIA6	NHSL2	PDIA6	0.951158	0.000539572	3.26795	-3.26795
CST3 to BCL2	CST3	BCL2	0.965634	0.00054065	3.26708	-3.26708
DIRAS3 to SPINK1	DIRAS3	SPINK1	0.929748	0.000547994	3.26122	-3.26122
NHSL2 to DNAJB9	NHSL2	DNAJB9	0.931892	0.000554321	3.25624	-3.25624
SFTA2 to RACGAP1	SFTA2	RACGAP1	0.928746	0.000554728	3.25592	-3.25592
S100A12 to GZMB	S100A12	GZMB	0.876027	0.000554835	3.25584	-3.25584
S100A12 to DMBT1	S100A12	DMBT1	0.813723	0.000557597	3.25368	-3.25368
PRDX4 to PRDX4	PRDX4	PRDX4	1.12518	0.000558277	3.25315	3.25315
HERPUD1 to CFTR	HERPUD1	CFTR	0.940314	0.000559346	3.25232	-3.25232
SLC25A4 to AXL	SLC25A4	AXL	1.09118	0.000563333	3.24923	3.24923
PDCD1 to HLA-DQB1	PDCD1	HLA-DQB1	1.09002	0.000565747	3.24738	3.24738
CD14 to CDK1	CD14	CDK1	0.938149	0.00057705	3.23879	-3.23879
CCL2 to HES1	CCL2	HES1	0.905772	0.000581683	3.23531	-3.23531
SEC11C to SPCS2	SEC11C	SPCS2	1.10162	0.000585172	3.23272	3.23272
CD274 to TNFRSF17	CD274	TNFRSF17	0.958889	0.000587176	3.23123	-3.23123
S100A9 to GZMB	S100A9	GZMB	0.904535	0.000600624	3.2214	-3.2214
SEC11C to CEACAM6	SEC11C	CEACAM6	1.04886	0.000603465	3.21935	3.21935
HYOU1 to NUCB2	HYOU1	NUCB2	1.04971	0.000606638	3.21707	3.21707
HYOU1 to MANF	HYOU1	MANF	1.05371	0.000615114	3.21104	3.21104
LILRA4 to CDH26	LILRA4	CDH26	0.920415	0.000623165	3.2054	-3.2054
YAP1 to COL1A2	YAP1	COL1A2	1.03579	0.00062384	3.20493	3.20493
FKBP11 to EGFR	FKBP11	EGFR	0.925842	0.000625536	3.20375	-3.20375
S100A12 to SFRP4	S100A12	SFRP4	0.803336	0.000625798	3.20357	-3.20357
HERPUD1 to GLP1R	HERPUD1	GLP1R	0.969204	0.00062788	3.20212	-3.20212
FAS to IFIT1	FAS	IFIT1	1.02319	0.000634047	3.19788	3.19788
S100A12 to IL7R	S100A12	IL7R	0.823427	0.000636295	3.19634	-3.19634
S100A12 to WNT2	S100A12	WNT2	0.852947	0.000648501	3.18809	-3.18809
SEC11C to NUCB2	SEC11C	NUCB2	1.10275	0.000650152	3.18698	3.18698
HSPA5 to EHMT1	HSPA5	EHMT1	1.03593	0.000664704	3.17737	3.17737
LGALS1 to LPAR2	LGALS1	LPAR2	0.947588	0.000670438	3.17364	-3.17364
MUC5AC to C1QC	MUC5AC	C1QC	0.849771	0.000672155	3.17253	-3.17253
HIF1A to AGR3	HIF1A	AGR3	0.957803	0.000695258	3.15785	-3.15785
EGFR to CDKN2A	EGFR	CDKN2A	0.954146	0.00069763	3.15638	-3.15638
HSPA5 to XBP1	HSPA5	XBP1	1.07953	0.000704879	3.15189	3.15189
HYOU1 to CRELD2	HYOU1	CRELD2	1.03822	0.000707833	3.15007	3.15007
LILRA4 to SOX9	LILRA4	SOX9	0.880295	0.000710844	3.14823	-3.14823
GNLY to ATP2A3	GNLY	ATP2A3	0.855565	0.000715583	3.14534	-3.14534
FCN1 to SOX9	FCN1	SOX9	0.86724	0.000715922	3.14513	-3.14513
CD14 to CXCL13	CD14	CXCL13	0.981049	0.000724079	3.14021	-3.14021
BCL2L1 to RACGAP1	BCL2L1	RACGAP1	0.969169	0.000727236	3.13832	-3.13832
TBXA2R to GCLM	TBXA2R	GCLM	0.874022	0.00072757	3.13813	-3.13813
CCL22 to CREB3L4	CCL22	CREB3L4	0.884454	0.000730312	3.13649	-3.13649
S100A7 to NKX2-1	S100A7	NKX2-1	0.883525	0.000731341	3.13588	-3.13588
DCTPP1 to CD79B	DCTPP1	CD79B	0.964098	0.000742724	3.12917	-3.12917
TNF to CXCR5	TNF	CXCR5	1.07416	0.000743385	3.12879	3.12879
VEGFA to GZMK	VEGFA	GZMK	0.953455	0.000744045	3.1284	-3.1284
IFIT2 to PTPRC	IFIT2	PTPRC	0.923566	0.00074985	3.12503	-3.12503
S100A7 to SFRP4	S100A7	SFRP4	0.891923	0.000751456	3.1241	-3.1241
S100A7 to WNT7B	S100A7	WNT7B	0.936085	0.000752647	3.12341	-3.12341
IFIT2 to AIF1	IFIT2	AIF1	0.920461	0.000754957	3.12208	-3.12208
CPA3 to FABP4	CPA3	FABP4	1.09218	0.000760537	3.11888	3.11888
MUC5AC to MCEMP1	MUC5AC	MCEMP1	0.789028	0.00076482	3.11644	-3.11644
ITGA3 to PDIA3	ITGA3	PDIA3	0.921873	0.000765116	3.11627	-3.11627
FAS to AKR1C2	FAS	AKR1C2	1.05946	0.000766336	3.11558	3.11558
IFIT2 to FGF2	IFIT2	FGF2	0.938919	0.000774747	3.11084	-3.11084
EGFR to ELN	EGFR	ELN	0.931222	0.000779828	3.108	-3.108
PIM2 to FCGR3A	PIM2	FCGR3A	0.93897	0.000787946	3.1035	-3.1035
FGFBP2 to AGER	FGFBP2	AGER	0.844278	0.000810553	3.09122	-3.09122
IL32 to MRC1	IL32	MRC1	0.907064	0.000812447	3.0902	-3.0902
EPCAM to CST3	EPCAM	CST3	1.07119	0.000818737	3.08686	3.08686
HSPA5 to MYDGF	HSPA5	MYDGF	1.0485	0.000818972	3.08673	3.08673
MEG3 to AKR1B10	MEG3	AKR1B10	0.964186	0.000825424	3.08332	-3.08332
SPCS3 to PRDX4	SPCS3	PRDX4	1.07544	0.000831772	3.08	3.08
S100A12 to GKN2	S100A12	GKN2	0.812519	0.000841456	3.07497	-3.07497
PIM2 to KRT6A	PIM2	KRT6A	0.905551	0.00084191	3.07473	-3.07473
GNG11 to HIST1H1C	GNG11	HIST1H1C	0.943401	0.000850111	3.07052	-3.07052
PDCD1 to HLA-DQA1	PDCD1	HLA-DQA1	1.14481	0.000851195	3.06997	3.06997
CPA3 to WT1	CPA3	WT1	0.920509	0.000857715	3.06666	-3.06666
LGALS1 to RHOA	LGALS1	RHOA	0.971534	0.000862557	3.06421	-3.06421
HSPA5 to HSPA5	HSPA5	HSPA5	1.06857	0.000863858	3.06356	3.06356
FCER1G to CD79B	FCER1G	CD79B	0.918935	0.000865751	3.06261	-3.06261
HSPA5 to PDIA6	HSPA5	PDIA6	1.04988	0.000870125	3.06042	3.06042
SPCS3 to SPCS3	SPCS3	SPCS3	1.06754	0.000870941	3.06001	3.06001
CD14 to BCL2	CD14	BCL2	0.930936	0.00087298	3.059	-3.059
GZMB to FGF7	GZMB	FGF7	0.891182	0.000874551	3.05821	-3.05821
NUTF2 to CPA3	NUTF2	CPA3	0.972321	0.000885736	3.0527	-3.0527
HSPA5 to BMP4	HSPA5	BMP4	1.04223	0.000895294	3.04803	3.04803
HYOU1 to ERLEC1	HYOU1	ERLEC1	1.04545	0.000899048	3.04622	3.04622
GNG11 to ATF6	GNG11	ATF6	0.935336	0.00091053	3.04071	-3.04071
SEC11C to MANF	SEC11C	MANF	1.11392	0.000918101	3.03711	3.03711
SEC11C to LMAN1	SEC11C	LMAN1	1.09411	0.000921819	3.03535	3.03535
CD2 to AXL	CD2	AXL	0.938788	0.000922752	3.03491	-3.03491
MSLN to WNT3A	MSLN	WNT3A	1.10914	0.000924729	3.03399	3.03399
ISG20 to KRT6A	ISG20	KRT6A	0.939676	0.000932692	3.03026	-3.03026
GZMK to IL11	GZMK	IL11	0.885398	0.000936644	3.02843	-3.02843
HERPUD1 to EPCAM	HERPUD1	EPCAM	0.94034	0.000941829	3.02603	-3.02603
HYOU1 to LMAN1	HYOU1	LMAN1	1.04197	0.00094255	3.0257	3.0257
CCL2 to SMAD4	CCL2	SMAD4	0.920435	0.000950621	3.02199	-3.02199
HSPA5 to ATF4	HSPA5	ATF4	1.04319	0.000952336	3.02121	3.02121
FCN1 to WNT5A	FCN1	WNT5A	0.944052	0.000953979	3.02046	-3.02046
KDR to EGFR	KDR	EGFR	0.958924	0.000954498	3.02022	-3.02022
RACGAP1 to RSPO3	RACGAP1	RSPO3	1.10472	0.000966221	3.01492	3.01492
CXCR5 to KRT17	CXCR5	KRT17	0.913181	0.000967783	3.01422	-3.01422
HERPUD1 to HLA-DQB1	HERPUD1	HLA-DQB1	0.943105	0.000973831	3.01152	-3.01152
S100A7 to CXCL9	S100A7	CXCL9	0.94085	0.000974065	3.01141	-3.01141
CD14 to DEFB1	CD14	DEFB1	0.973853	0.000976031	3.01054	-3.01054
HMGA1 to CDKN2A	HMGA1	CDKN2A	0.961132	0.000980167	3.0087	-3.0087
IFIT2 to HAVCR2	IFIT2	HAVCR2	0.923883	0.000987059	3.00566	-3.00566
KIT to FABP4	KIT	FABP4	1.08809	0.000989531	3.00457	3.00457
MKI67 to RACGAP1	MKI67	RACGAP1	0.944489	0.000992167	3.00342	-3.00342
LILRA4 to KRT14	LILRA4	KRT14	0.905612	0.00100094	2.99959	-2.99959
DIRAS3 to KRT17	DIRAS3	KRT17	0.938143	0.00100245	2.99893	-2.99893
PRDX4 to SELENOS	PRDX4	SELENOS	1.08354	0.0010036	2.99844	2.99844
TOP1 to ITGB1	TOP1	ITGB1	0.929803	0.00100401	2.99826	-2.99826
IFIT2 to GPR183	IFIT2	GPR183	0.927327	0.00100685	2.99704	-2.99704
CD247 to GNLY	CD247	GNLY	0.894534	0.00101827	2.99214	-2.99214
FABP4 to SPARCL1	FABP4	SPARCL1	1.56032	0.0010189	2.99187	2.99187
NUTF2 to KLRB1	NUTF2	KLRB1	0.975842	0.00102144	2.99079	-2.99079
WFDC2 to EGFR	WFDC2	EGFR	1.16068	0.00102397	2.98971	2.98971
IFIT3 to ITGAM	IFIT3	ITGAM	0.932853	0.00103905	2.98336	-2.98336
S100A8 to GNLY	S100A8	GNLY	0.853067	0.00104285	2.98178	-2.98178
GNG11 to STAT6	GNG11	STAT6	0.928309	0.00104717	2.97998	-2.97998
SPCS3 to UBE2J1	SPCS3	UBE2J1	1.06279	0.00106279	2.97355	2.97355
MS4A7 to FABP4	MS4A7	FABP4	0.794639	0.00106306	2.97344	-2.97344
COL3A1 to AGER	COL3A1	AGER	1.06528	0.0010647	2.97277	2.97277
HERPUD1 to WT1	HERPUD1	WT1	0.962738	0.0010659	2.97228	-2.97228
FAP to PIM2	FAP	PIM2	0.940465	0.00106853	2.97121	-2.97121
GZMA to FGFBP2	GZMA	FGFBP2	0.902547	0.00107398	2.969	-2.969
WFDC2 to SPRY2	WFDC2	SPRY2	1.13611	0.00107483	2.96866	2.96866
ELANE to KRT14	ELANE	KRT14	0.914865	0.0010902	2.9625	-2.9625
ATF6 to CLDN5	ATF6	CLDN5	0.956152	0.00109123	2.96208	-2.96208
S100A12 to AGER	S100A12	AGER	0.785353	0.00110587	2.9563	-2.9563
NHSL2 to SPRY2	NHSL2	SPRY2	0.938518	0.0011118	2.95397	-2.95397
AIF1 to CDKN2A	AIF1	CDKN2A	0.966818	0.00111363	2.95326	-2.95326
CCL2 to PLPP5	CCL2	PLPP5	0.934193	0.00112693	2.9481	-2.9481
TOP1 to YAP1	TOP1	YAP1	0.962137	0.00112747	2.94789	-2.94789
S100A12 to WFDC2	S100A12	WFDC2	0.821208	0.00114037	2.94296	-2.94296
FCN1 to YAP1	FCN1	YAP1	0.881638	0.00114187	2.94238	-2.94238
ITGAV to AXL	ITGAV	AXL	1.05995	0.00114556	2.94098	2.94098
TBXA2R to DNAJB9	TBXA2R	DNAJB9	0.896688	0.00114781	2.94013	-2.94013
TOP1 to ICAM1	TOP1	ICAM1	0.921061	0.00115058	2.93908	-2.93908
GZMB to FGFBP2	GZMB	FGFBP2	0.834617	0.0011657	2.93341	-2.93341
S100A7 to FCGBP	S100A7	FCGBP	0.907239	0.00116898	2.93219	-2.93219
CEACAM6 to UCHL3	CEACAM6	UCHL3	0.924688	0.00116988	2.93186	-2.93186
FCN1 to FGFBP2	FCN1	FGFBP2	0.897726	0.00117048	2.93163	-2.93163
PIM2 to BMP4	PIM2	BMP4	0.956524	0.0011966	2.92205	-2.92205
ISG20 to EPCAM	ISG20	EPCAM	0.905471	0.00119952	2.92099	-2.92099
CEACAM6 to HSPA5	CEACAM6	HSPA5	0.916832	0.0012071	2.91826	-2.91826
KDR to AIF1	KDR	AIF1	0.932042	0.00121114	2.91681	-2.91681
IFIT3 to ASCL1	IFIT3	ASCL1	0.937142	0.00121873	2.91409	-2.91409
CD2 to SOX4	CD2	SOX4	0.919036	0.00122317	2.91251	-2.91251
HYOU1 to SELENOS	HYOU1	SELENOS	1.04322	0.00122357	2.91237	2.91237
PKM to SPRY2	PKM	SPRY2	1.04174	0.00122593	2.91153	2.91153
CFTR to CLDN5	CFTR	CLDN5	0.894594	0.00122883	2.91051	-2.91051
PDIA6 to NUCB2	PDIA6	NUCB2	1.05148	0.00123746	2.90747	2.90747
MUC5AC to MARCO	MUC5AC	MARCO	0.839602	0.00124186	2.90593	-2.90593
FCGR3A to CD79B	FCGR3A	CD79B	0.914435	0.00124554	2.90464	-2.90464
HIF1A to WFDC2	HIF1A	WFDC2	0.954649	0.00124566	2.9046	-2.9046
HIF1A to NKX2-1	HIF1A	NKX2-1	0.950379	0.00124918	2.90338	-2.90338
HERPUD1 to PKM	HERPUD1	PKM	0.94293	0.00125038	2.90296	-2.90296
ELANE to UBE2S	ELANE	UBE2S	0.921169	0.0012508	2.90281	-2.90281
SELENOS to CA4	SELENOS	CA4	0.97768	0.00125154	2.90256	-2.90256
FGFBP2 to BANK1	FGFBP2	BANK1	0.864039	0.00125303	2.90204	-2.90204
S100A7 to MMP10	S100A7	MMP10	0.938091	0.00125387	2.90175	-2.90175
UBE2J1 to FCER1G	UBE2J1	FCER1G	0.960123	0.0012627	2.8987	-2.8987
PRDX4 to ANKRD28	PRDX4	ANKRD28	1.05926	0.00126277	2.89868	2.89868
TBXA2R to LPAR2	TBXA2R	LPAR2	0.912122	0.0012699	2.89623	-2.89623
SEC11C to SEC11C	SEC11C	SEC11C	1.13054	0.00127068	2.89596	2.89596
TNFRSF17 to SCGB3A2	TNFRSF17	SCGB3A2	0.871655	0.0012714	2.89572	-2.89572
PDIA6 to HSPA5	PDIA6	HSPA5	1.05146	0.00128325	2.89169	2.89169
LGALS1 to CCNB2	LGALS1	CCNB2	0.963783	0.0012859	2.89079	-2.89079
ACTA2 to MFAP5	ACTA2	MFAP5	0.951268	0.00129936	2.88627	-2.88627
HERPUD1 to EGFR	HERPUD1	EGFR	0.930435	0.00129944	2.88624	-2.88624
IRF7 to IRF7	IRF7	IRF7	0.958588	0.00130956	2.88288	-2.88288
S100A12 to KLRB1	S100A12	KLRB1	0.886737	0.00131388	2.88145	-2.88145
TCL1A to MUC5AC	TCL1A	MUC5AC	1.0457	0.00132102	2.87909	2.87909
LEF1 to AXIN2	LEF1	AXIN2	0.944513	0.00132906	2.87646	-2.87646
GNLY to PECAM1	GNLY	PECAM1	0.901825	0.00133024	2.87607	-2.87607
FKBP11 to PDGFRA	FKBP11	PDGFRA	0.949861	0.00133287	2.87521	-2.87521
TBXA2R to LEF1	TBXA2R	LEF1	0.936345	0.00134225	2.87217	-2.87217
SEC11C to HSPA5	SEC11C	HSPA5	1.07562	0.00134354	2.87175	2.87175
S100A8 to FCN3	S100A8	FCN3	0.793499	0.00134391	2.87163	-2.87163
FGF7 to FCN1	FGF7	FCN1	0.927222	0.00136081	2.8662	-2.8662
FGF7 to TRAC	FGF7	TRAC	0.952369	0.00136171	2.86591	-2.86591
UBE2J1 to AIF1	UBE2J1	AIF1	0.967179	0.00136316	2.86545	-2.86545
ITM2C to COL1A2	ITM2C	COL1A2	0.927396	0.00139657	2.85494	-2.85494
SPCS3 to SEC11C	SPCS3	SEC11C	1.07195	0.00139677	2.85487	2.85487
CCL2 to NUCB2	CCL2	NUCB2	0.914248	0.00139728	2.85472	-2.85472
ITGB1 to RACGAP1	ITGB1	RACGAP1	0.95164	0.00140821	2.85133	-2.85133
LGALS1 to FKBP11	LGALS1	FKBP11	0.933384	0.00142045	2.84757	-2.84757
FAS to AKR1C1	FAS	AKR1C1	1.06673	0.00142084	2.84746	2.84746
KLRB1 to FGFBP2	KLRB1	FGFBP2	0.912689	0.00143028	2.84458	-2.84458
CD79A to KRT17	CD79A	KRT17	0.911807	0.00143271	2.84384	-2.84384
EPAS1 to HAS2	EPAS1	HAS2	0.951525	0.00143602	2.84284	-2.84284
KLRG1 to SPP1	KLRG1	SPP1	0.933961	0.00144272	2.84082	-2.84082
PRDX4 to HYOU1	PRDX4	HYOU1	1.08385	0.00144674	2.83961	2.83961
LILRA4 to KRT17	LILRA4	KRT17	0.895807	0.0014493	2.83884	-2.83884
HYOU1 to XBP1	HYOU1	XBP1	1.06298	0.00145256	2.83787	2.83787
S100A12 to SFTPD	S100A12	SFTPD	0.798648	0.00145622	2.83677	-2.83677
IFIT2 to FCER1G	IFIT2	FCER1G	0.936602	0.00145822	2.83618	-2.83618
FGF7 to LCK	FGF7	LCK	0.942835	0.00145854	2.83608	-2.83608
ERN2 to CD27	ERN2	CD27	0.864901	0.00145888	2.83598	-2.83598
FCER1A to MARCO	FCER1A	MARCO	0.939221	0.00146011	2.83561	-2.83561
S100A9 to APLN	S100A9	APLN	0.864104	0.00148702	2.82768	-2.82768
LGALS1 to HERPUD1	LGALS1	HERPUD1	0.943272	0.0014882	2.82734	-2.82734
CCL2 to SOX4	CCL2	SOX4	0.874294	0.00149167	2.82633	-2.82633
CCL2 to ITGAV	CCL2	ITGAV	0.94839	0.00149805	2.82447	-2.82447
CCL2 to BMPR2	CCL2	BMPR2	0.903381	0.00150113	2.82358	-2.82358
S100A12 to CD3G	S100A12	CD3G	0.887685	0.00150238	2.82322	-2.82322
SEC11C to ITM2C	SEC11C	ITM2C	1.14347	0.00150552	2.82231	2.82231
KDR to S100A9	KDR	S100A9	0.936289	0.00151115	2.82069	-2.82069
KDR to CD14	KDR	CD14	0.912398	0.00151265	2.82026	-2.82026
PDIA6 to XBP1	PDIA6	XBP1	1.06915	0.0015187	2.81853	2.81853
CCL2 to EPAS1	CCL2	EPAS1	0.881577	0.00151908	2.81842	-2.81842
S100A7 to DUOX1	S100A7	DUOX1	0.902748	0.00153007	2.81529	-2.81529
KRT8 to CST3	KRT8	CST3	1.05642	0.00153289	2.81449	2.81449
PRDX4 to NUCB2	PRDX4	NUCB2	1.10069	0.0015381	2.81301	2.81301
CPA3 to HLA-DQB1	CPA3	HLA-DQB1	0.920081	0.00154119	2.81214	-2.81214
JCHAIN to CCR7	JCHAIN	CCR7	0.859711	0.00154894	2.80997	-2.80997
HIF1A to KRT8	HIF1A	KRT8	0.956318	0.00155129	2.80931	-2.80931
ACTA2 to FABP4	ACTA2	FABP4	0.805888	0.00155135	2.80929	-2.80929
HSPA5 to AXIN2	HSPA5	AXIN2	1.02582	0.00155373	2.80862	2.80862
CPA3 to ATG7	CPA3	ATG7	0.931121	0.00156207	2.8063	-2.8063
IFIT2 to CXCR4	IFIT2	CXCR4	0.923969	0.00158108	2.80105	-2.80105
NKG7 to RTKN2	NKG7	RTKN2	0.914128	0.00159993	2.7959	-2.7959
SMAD4 to FCN1	SMAD4	FCN1	0.972689	0.00160208	2.79532	-2.79532
GNG11 to SPCS2	GNG11	SPCS2	0.933675	0.0016036	2.7949	-2.7949
TNFRSF17 to KRT17	TNFRSF17	KRT17	0.866605	0.00160983	2.79322	-2.79322
AXIN2 to FGF10	AXIN2	FGF10	1.04559	0.00161243	2.79252	2.79252
IL32 to RTKN2	IL32	RTKN2	0.925343	0.0016175	2.79116	-2.79116
GPR183 to CST3	GPR183	CST3	0.917802	0.00162803	2.78834	-2.78834
HSPA5 to PRDX4	HSPA5	PRDX4	1.06241	0.00163008	2.78779	2.78779
PDIA6 to SELENOS	PDIA6	SELENOS	1.05884	0.00163548	2.78635	2.78635
CD4 to SNCA	CD4	SNCA	0.979687	0.00163663	2.78605	-2.78605
CD14 to BAX	CD14	BAX	0.955192	0.00163839	2.78558	-2.78558
PRDX4 to UBE2J1	PRDX4	UBE2J1	1.10919	0.0016486	2.78289	2.78289
TGFB2 to CD79B	TGFB2	CD79B	1.05579	0.00165325	2.78166	2.78166
IFIT3 to BCL2	IFIT3	BCL2	0.939178	0.00165347	2.7816	-2.7816
TOP1 to RNASE1	TOP1	RNASE1	0.929481	0.0016545	2.78133	-2.78133
PRDX4 to SPCS2	PRDX4	SPCS2	1.10097	0.00165728	2.7806	2.7806
CCL2 to ERLEC1	CCL2	ERLEC1	0.941559	0.00166714	2.77803	-2.77803
PDIA6 to ERLEC1	PDIA6	ERLEC1	1.05635	0.00166909	2.77752	2.77752
CEACAM6 to EGFR	CEACAM6	EGFR	0.927861	0.00166957	2.7774	-2.7774
CPA3 to HLA-DQA1	CPA3	HLA-DQA1	0.910913	0.00167067	2.77711	-2.77711
SOX9 to FASLG	SOX9	FASLG	1.04511	0.00167702	2.77546	2.77546
ITGB6 to MRC1	ITGB6	MRC1	0.964773	0.00168377	2.77372	-2.77372
PRDX4 to MYDGF	PRDX4	MYDGF	1.07636	0.00168688	2.77292	2.77292
HERPUD1 to AGR3	HERPUD1	AGR3	0.93552	0.00168813	2.77259	-2.77259
GKN2 to SOD2	GKN2	SOD2	0.916284	0.00168858	2.77248	-2.77248
UCHL3 to KLRB1	UCHL3	KLRB1	0.980474	0.00169788	2.77009	-2.77009
ITGA3 to CST3	ITGA3	CST3	0.928087	0.00170491	2.7683	-2.7683
CD14 to WNT2	CD14	WNT2	0.94991	0.00171353	2.76611	-2.76611
NKX2-1 to SPRY2	NKX2-1	SPRY2	1.15263	0.00171381	2.76604	2.76604
CA4 to APLNR	CA4	APLNR	0.914627	0.00172143	2.76411	-2.76411
PRDX4 to SSR3	PRDX4	SSR3	1.08932	0.00172203	2.76396	2.76396
CD52 to SPARCL1	CD52	SPARCL1	1.22078	0.00173629	2.76038	2.76038
RTKN2 to MRC1	RTKN2	MRC1	0.781722	0.00175432	2.75589	-2.75589
PDIA6 to PDIA4	PDIA6	PDIA4	1.05312	0.00176046	2.75437	2.75437
STAT6 to FCN1	STAT6	FCN1	0.967405	0.00177316	2.75125	-2.75125
FABP4 to EREG	FABP4	EREG	0.780942	0.00177862	2.74992	-2.74992
TBXA2R to PIM2	TBXA2R	PIM2	0.911963	0.00177882	2.74987	-2.74987
AIF1 to CD79B	AIF1	CD79B	0.945175	0.00178808	2.74761	-2.74761
HSPA5 to UCHL3	HSPA5	UCHL3	1.04257	0.00179471	2.74601	2.74601
WNT2 to YAP1	WNT2	YAP1	0.902053	0.00179826	2.74515	-2.74515
IFIT2 to CD52	IFIT2	CD52	0.911994	0.0018023	2.74417	-2.74417
FCN1 to HEY1	FCN1	HEY1	0.906235	0.00180272	2.74407	-2.74407
TBXA2R to RNASE1	TBXA2R	RNASE1	0.881068	0.00181181	2.74189	-2.74189
IFIT3 to GPR183	IFIT3	GPR183	0.933314	0.00183589	2.73615	-2.73615
CD68 to FABP4	CD68	FABP4	0.754003	0.00184884	2.7331	-2.7331
CD14 to HEY1	CD14	HEY1	0.926166	0.00185047	2.73272	-2.73272
MS4A7 to SPARCL1	MS4A7	SPARCL1	1.15051	0.0018506	2.73269	2.73269
HYOU1 to PLPP5	HYOU1	PLPP5	1.05226	0.0018542	2.73184	2.73184
LGALS1 to MYDGF	LGALS1	MYDGF	0.955637	0.00185502	2.73165	-2.73165
ACTA2 to OAS3	ACTA2	OAS3	0.907594	0.00186296	2.7298	-2.7298
HSPA5 to PLPP5	HSPA5	PLPP5	1.05524	0.00186588	2.72912	2.72912
FAP to AXIN2	FAP	AXIN2	0.932097	0.00187335	2.72738	-2.72738
S100A7 to EPCAM	S100A7	EPCAM	0.893636	0.00187373	2.72729	-2.72729
CD14 to TRAC	CD14	TRAC	0.938851	0.00187938	2.72599	-2.72599
FKBP11 to SOD2	FKBP11	SOD2	0.925306	0.00188341	2.72505	-2.72505
CST3 to SNAI1	CST3	SNAI1	0.980648	0.00189163	2.72316	-2.72316
PIM2 to AIF1	PIM2	AIF1	0.922868	0.00190013	2.72122	-2.72122
EGFR to NKG7	EGFR	NKG7	0.955705	0.00191158	2.71861	-2.71861
S100A12 to BANK1	S100A12	BANK1	0.840625	0.00191839	2.71706	-2.71706
RTKN2 to APLN	RTKN2	APLN	0.805264	0.00193223	2.71394	-2.71394
S100A12 to GNLY	S100A12	GNLY	0.867208	0.0019427	2.7116	-2.7116
TBXA2R to IRF1	TBXA2R	IRF1	0.87484	0.00194797	2.71042	-2.71042
CD52 to FABP4	CD52	FABP4	0.747251	0.00195219	2.70948	-2.70948
SEC11C to ATF4	SEC11C	ATF4	1.07654	0.001956	2.70863	2.70863
CEACAM6 to NUTF2	CEACAM6	NUTF2	0.906826	0.00195631	2.70856	-2.70856
S100A8 to KLRB1	S100A8	KLRB1	0.913648	0.00195791	2.70821	-2.70821
MUC5AC to WT1	MUC5AC	WT1	0.881601	0.0019591	2.70794	-2.70794
CD14 to CD247	CD14	CD247	0.936959	0.00196157	2.7074	-2.7074
HIF1A to COL1A2	HIF1A	COL1A2	1.04059	0.00196351	2.70697	2.70697
CD274 to CD14	CD274	CD14	0.918995	0.00196559	2.70651	-2.70651
FGFBP2 to CD69	FGFBP2	CD69	0.871668	0.00196677	2.70625	-2.70625
ELANE to TNFRSF9	ELANE	TNFRSF9	0.920925	0.00196991	2.70555	-2.70555
S100A8 to CD3G	S100A8	CD3G	0.89901	0.00197309	2.70485	-2.70485
HAVCR2 to CD79B	HAVCR2	CD79B	0.928693	0.0019737	2.70472	-2.70472
FGFBP2 to GPR183	FGFBP2	GPR183	0.900771	0.00198224	2.70284	-2.70284
S100A12 to WNT3A	S100A12	WNT3A	0.862572	0.00198271	2.70274	-2.70274
FCGBP to FASLG	FCGBP	FASLG	1.06188	0.00198723	2.70175	2.70175
LGALS1 to CXCL14	LGALS1	CXCL14	0.967646	0.00199164	2.70079	-2.70079
S100A12 to APLN	S100A12	APLN	0.815169	0.00201229	2.69631	-2.69631
TOP1 to ISG20	TOP1	ISG20	0.962994	0.00201858	2.69495	-2.69495
TBXA2R to ISG20	TBXA2R	ISG20	0.886526	0.00202612	2.69334	-2.69334
EPAS1 to HMGA1	EPAS1	HMGA1	0.944946	0.00202792	2.69295	-2.69295
PDIA6 to PLPP5	PDIA6	PLPP5	1.05447	0.00203927	2.69053	2.69053
SOX9 to DIRAS3	SOX9	DIRAS3	1.05591	0.00204485	2.68934	2.68934
ATF3 to YAP1	ATF3	YAP1	1.08002	0.00205387	2.68743	2.68743
TBXA2R to CHGB	TBXA2R	CHGB	0.969623	0.00206836	2.68437	-2.68437
KLRG1 to WNT5A	KLRG1	WNT5A	0.92369	0.00207114	2.68379	-2.68379
NKG7 to AGER	NKG7	AGER	0.882496	0.00207306	2.68339	-2.68339
PDGFRA to CD79A	PDGFRA	CD79A	0.923143	0.00209079	2.67969	-2.67969
IL2RA to PI16	IL2RA	PI16	0.954031	0.00209111	2.67962	-2.67962
HSPA5 to SSR3	HSPA5	SSR3	1.05461	0.00210904	2.67591	2.67591
MS4A7 to COL3A1	MS4A7	COL3A1	1.14429	0.00212711	2.67221	2.67221
CCL2 to SOX9	CCL2	SOX9	0.915161	0.00212908	2.67181	-2.67181
GPR183 to NHSL2	GPR183	NHSL2	0.931334	0.00213228	2.67116	-2.67116
FGF7 to CD3E	FGF7	CD3E	0.944072	0.00213292	2.67102	-2.67102
AIF1 to CD69	AIF1	CD69	0.915747	0.00213443	2.67072	-2.67072
STAT6 to CLDN5	STAT6	CLDN5	0.967055	0.00213802	2.66999	-2.66999
WT1 to FABP4	WT1	FABP4	0.763534	0.00213862	2.66987	-2.66987
S100A9 to KLRB1	S100A9	KLRB1	0.913489	0.0021388	2.66983	-2.66983
PTGDS to MFAP5	PTGDS	MFAP5	0.954818	0.00214751	2.66806	-2.66806
FGF7 to CD2	FGF7	CD2	0.94704	0.00215379	2.6668	-2.6668
FABP4 to FGF2	FABP4	FGF2	0.728199	0.00215563	2.66642	-2.66642
CD27 to KRT14	CD27	KRT14	0.93081	0.00215655	2.66624	-2.66624
ERN2 to CPA3	ERN2	CPA3	0.886765	0.00216275	2.66499	-2.66499
TBXA2R to FKBP11	TBXA2R	FKBP11	0.908375	0.00216288	2.66497	-2.66497
HSPA5 to PCNA	HSPA5	PCNA	1.03989	0.00216512	2.66452	2.66452
PRDX4 to ATF4	PRDX4	ATF4	1.07639	0.00218946	2.65966	2.65966
PRDX4 to ERLEC1	PRDX4	ERLEC1	1.09486	0.00220198	2.65719	2.65719
YAP1 to ATF3	YAP1	ATF3	1.04433	0.00222171	2.65331	2.65331
S100A12 to NKG7	S100A12	NKG7	0.862663	0.00222423	2.65282	-2.65282
GZMB to RTKN2	GZMB	RTKN2	0.899515	0.0022268	2.65232	-2.65232
HLA-DQA1 to FABP4	HLA-DQA1	FABP4	0.887291	0.0022274	2.6522	-2.6522
PIM2 to SPP1	PIM2	SPP1	0.8808	0.00223627	2.65048	-2.65048
S100A7 to TP63	S100A7	TP63	0.89918	0.00224198	2.64937	-2.64937
HIF1A to SCGB3A2	HIF1A	SCGB3A2	0.95487	0.00224225	2.64932	-2.64932
KLRB1 to GNLY	KLRB1	GNLY	0.910322	0.00224529	2.64873	-2.64873
LGR5 to IFNG	LGR5	IFNG	1.056	0.00226682	2.64458	2.64458
ZEB1 to PAEP	ZEB1	PAEP	0.963079	0.00227517	2.64299	-2.64299
HERPUD1 to KRT8	HERPUD1	KRT8	0.962454	0.00228027	2.64201	-2.64201
HIF1A to EHMT1	HIF1A	EHMT1	0.974707	0.0022814	2.6418	-2.6418
HSPA5 to FGF7	HSPA5	FGF7	1.05536	0.00228158	2.64176	2.64176
CLDN5 to HAS2	CLDN5	HAS2	0.94656	0.0022869	2.64075	-2.64075
GNG11 to TGFB1	GNG11	TGFB1	0.956981	0.00229131	2.63992	-2.63992
DIRAS3 to KRT15	DIRAS3	KRT15	0.961402	0.00231228	2.63596	-2.63596
NHSL2 to SPCS3	NHSL2	SPCS3	0.953923	0.00231383	2.63567	-2.63567
MS4A7 to FN1	MS4A7	FN1	1.16456	0.00231523	2.63541	2.63541
PRDX4 to FKBP11	PRDX4	FKBP11	1.13204	0.00232429	2.63371	2.63371
WNT2 to CST3	WNT2	CST3	0.912729	0.00232583	2.63342	-2.63342
KLRB1 to FGF7	KLRB1	FGF7	0.922893	0.0023306	2.63253	-2.63253
BCL2 to MMP7	BCL2	MMP7	0.951829	0.00233433	2.63184	-2.63184
RTKN2 to CEACAM5	RTKN2	CEACAM5	0.773346	0.00234014	2.63076	-2.63076
FABP4 to PLIN2	FABP4	PLIN2	0.504378	0.00234361	2.63011	-2.63011
GZMB to FOXI1	GZMB	FOXI1	0.95203	0.00234882	2.62915	-2.62915
KLRB1 to ITGB1	KLRB1	ITGB1	0.923809	0.00237295	2.62471	-2.62471
FCER1G to FABP4	FCER1G	FABP4	0.765702	0.00237302	2.6247	-2.6247
SEC11C to PDIA3	SEC11C	PDIA3	1.05624	0.00237324	2.62466	2.62466
FKBP11 to WT1	FKBP11	WT1	0.95069	0.00237478	2.62438	-2.62438
S100A8 to NKG7	S100A8	NKG7	0.886509	0.00238061	2.62331	-2.62331
GZMA to IL11	GZMA	IL11	0.940611	0.00238514	2.62249	-2.62249
MMP12 to LGR6	MMP12	LGR6	0.924761	0.00238832	2.62191	-2.62191
FGF7 to KLRB1	FGF7	KLRB1	0.953004	0.00239073	2.62147	-2.62147
ITGA3 to EGFR	ITGA3	EGFR	0.940941	0.00239297	2.62106	-2.62106
GKN2 to ATF3	GKN2	ATF3	0.910101	0.00239678	2.62037	-2.62037
TBXA2R to TP73	TBXA2R	TP73	0.908349	0.00240156	2.61951	-2.61951
CD34 to LPAR1	CD34	LPAR1	0.946503	0.00240472	2.61893	-2.61893
DNAJB9 to YAP1	DNAJB9	YAP1	0.941045	0.00241411	2.61724	-2.61724
FABP4 to MARCO	FABP4	MARCO	0.543698	0.00241587	2.61693	-2.61693
PRDX4 to CRELD2	PRDX4	CRELD2	1.08122	0.00241634	2.61684	2.61684
HYOU1 to UBE2J1	HYOU1	UBE2J1	1.05044	0.00241801	2.61654	2.61654
GNLY to RTKN2	GNLY	RTKN2	0.886728	0.00241989	2.6162	-2.6162
SEC11C to ATP2A3	SEC11C	ATP2A3	1.06399	0.00242114	2.61598	2.61598
HYOU1 to DNAJB9	HYOU1	DNAJB9	1.05248	0.00243058	2.61429	2.61429
COL4A3 to RACGAP1	COL4A3	RACGAP1	0.92587	0.00243126	2.61417	-2.61417
SPCS3 to PDIA6	SPCS3	PDIA6	1.05152	0.00244058	2.61251	2.61251
SPCS3 to ITM2C	SPCS3	ITM2C	1.07786	0.00244645	2.61146	2.61146
CEACAM6 to SLC2A1	CEACAM6	SLC2A1	0.933115	0.00245209	2.61046	-2.61046
CD52 to C1QC	CD52	C1QC	0.84186	0.0024562	2.60974	-2.60974
MEG3 to ELANE	MEG3	ELANE	0.951278	0.00245722	2.60956	-2.60956
EPCAM to MFAP5	EPCAM	MFAP5	1.06291	0.00245767	2.60948	2.60948
PIM2 to FCER1G	PIM2	FCER1G	0.93007	0.00245831	2.60936	-2.60936
SEC11C to FKBP11	SEC11C	FKBP11	1.13519	0.00246428	2.60831	2.60831
CD2 to HERPUD1	CD2	HERPUD1	0.9329	0.00246771	2.60771	-2.60771
PKM to CD79B	PKM	CD79B	0.950096	0.0024678	2.60769	-2.60769
PCNA to CFTR	PCNA	CFTR	1.09671	0.00247367	2.60666	2.60666
PDIA6 to ATF4	PDIA6	ATF4	1.04623	0.00248657	2.6044	2.6044
LGALS1 to IGLL1	LGALS1	IGLL1	0.963023	0.00249801	2.60241	-2.60241
HERPUD1 to CTNNB1	HERPUD1	CTNNB1	0.957782	0.00250033	2.602	-2.602
MSLN to UBE2S	MSLN	UBE2S	1.07199	0.00250132	2.60183	2.60183
KRT18 to TTC19	KRT18	TTC19	1.10775	0.00250836	2.60061	2.60061
SSR3 to YAP1	SSR3	YAP1	0.947326	0.00251121	2.60012	-2.60012
S100A12 to PGC	S100A12	PGC	0.794129	0.00252365	2.59797	-2.59797
HSPA5 to PDIA3	HSPA5	PDIA3	1.05811	0.00252706	2.59738	2.59738
WNT3A to SPINK1	WNT3A	SPINK1	1.09561	0.00253458	2.59609	2.59609
RTKN2 to KRT18	RTKN2	KRT18	0.745987	0.00253467	2.59608	-2.59608
KLRG1 to IL11	KLRG1	IL11	0.925982	0.00253504	2.59602	-2.59602
S100A7 to CCNA1	S100A7	CCNA1	0.923583	0.00254151	2.59491	-2.59491
KDR to GNLY	KDR	GNLY	0.935589	0.00255167	2.59318	-2.59318
MEG3 to CEACAM6	MEG3	CEACAM6	0.928544	0.00255275	2.59299	-2.59299
TBXA2R to PLPP5	TBXA2R	PLPP5	0.904493	0.00256247	2.59134	-2.59134
PCNA to CHGB	PCNA	CHGB	1.03317	0.00256715	2.59055	2.59055
TBXA2R to AKR1C2	TBXA2R	AKR1C2	0.922559	0.0025783	2.58867	-2.58867
MUC5AC to CD52	MUC5AC	CD52	0.819376	0.00257962	2.58844	-2.58844
IFIT2 to ASCL1	IFIT2	ASCL1	0.938754	0.00258035	2.58832	-2.58832
PRDX4 to LMAN1	PRDX4	LMAN1	1.09438	0.00259015	2.58667	2.58667
IL2RA to BMP4	IL2RA	BMP4	0.928753	0.00259063	2.58659	-2.58659
FCER1G to IFIT2	FCER1G	IFIT2	0.91029	0.00259966	2.58508	-2.58508
TBXA2R to HMGA1	TBXA2R	HMGA1	0.883024	0.00260511	2.58417	-2.58417
TBXA2R to SEC11C	TBXA2R	SEC11C	0.915867	0.00260697	2.58386	-2.58386
GNLY to FCGR3A	GNLY	FCGR3A	0.809307	0.00261251	2.58294	-2.58294
KLRC1 to FCGR3A	KLRC1	FCGR3A	0.882134	0.00263578	2.57909	-2.57909
FKBP11 to HIF1A	FKBP11	HIF1A	0.962881	0.00263874	2.5786	-2.5786
S100A7 to IL1A	S100A7	IL1A	0.95909	0.00264435	2.57768	-2.57768
BCL2L1 to CXCR5	BCL2L1	CXCR5	0.969929	0.00264651	2.57733	-2.57733
TOP1 to DUOX1	TOP1	DUOX1	0.92433	0.00264775	2.57712	-2.57712
NKG7 to APLN	NKG7	APLN	0.907618	0.00265626	2.57573	-2.57573
HSPA5 to ANKRD28	HSPA5	ANKRD28	1.04706	0.00265631	2.57572	2.57572
CD274 to RTKN2	CD274	RTKN2	0.907101	0.0026587	2.57533	-2.57533
PRDX4 to PDIA4	PRDX4	PDIA4	1.07733	0.00266096	2.57496	2.57496
RTKN2 to AGER	RTKN2	AGER	0.688962	0.00266273	2.57467	-2.57467
GKN2 to NHSL2	GKN2	NHSL2	0.904144	0.00266425	2.57442	-2.57442
HIF1A to ICAM1	HIF1A	ICAM1	0.943256	0.00268072	2.57175	-2.57175
RTKN2 to RTKN2	RTKN2	RTKN2	0.78698	0.00268565	2.57095	-2.57095
CEACAM6 to TP63	CEACAM6	TP63	0.942817	0.00269052	2.57016	-2.57016
NKG7 to FGFBP2	NKG7	FGFBP2	0.768928	0.00269441	2.56954	-2.56954
CCL2 to ITGAX	CCL2	ITGAX	0.951612	0.00270281	2.56818	-2.56818
KRT6A to CD27	KRT6A	CD27	0.849176	0.00270357	2.56806	-2.56806
KLRC1 to VPREB3	KLRC1	VPREB3	0.935117	0.00270967	2.56708	-2.56708
CD2 to FGF7	CD2	FGF7	0.90745	0.0027113	2.56682	-2.56682
COL1A1 to FCN1	COL1A1	FCN1	1.06422	0.00271442	2.56632	2.56632
S100A12 to AGR3	S100A12	AGR3	0.811601	0.00271567	2.56612	-2.56612
FABP4 to MCEMP1	FABP4	MCEMP1	0.521468	0.00273362	2.56326	-2.56326
TOP1 to RTKN2	TOP1	RTKN2	0.938966	0.00274157	2.562	-2.562
NHSL2 to NUCB2	NHSL2	NUCB2	0.940069	0.00275483	2.55991	-2.55991
KDR to CFTR	KDR	CFTR	0.961937	0.00276954	2.55759	-2.55759
LCK to FGFBP2	LCK	FGFBP2	0.932021	0.00277085	2.55739	-2.55739
MARCO to CD79B	MARCO	CD79B	0.859661	0.00277495	2.55675	-2.55675
ELANE to IL11	ELANE	IL11	0.875747	0.00277828	2.55622	-2.55622
RTKN2 to CA4	RTKN2	CA4	0.801496	0.00277867	2.55616	-2.55616
GNG11 to ERLEC1	GNG11	ERLEC1	0.928485	0.00277962	2.55602	-2.55602
SPINK1 to CD79B	SPINK1	CD79B	0.900228	0.00277978	2.55599	-2.55599
LILRA4 to KIT	LILRA4	KIT	0.918822	0.00278236	2.55559	-2.55559
S100A12 to LYZ	S100A12	LYZ	0.817696	0.00279259	2.55399	-2.55399
PIM2 to NKX2-1	PIM2	NKX2-1	0.908762	0.00280271	2.55242	-2.55242
TOP1 to RACGAP1	TOP1	RACGAP1	0.974243	0.00282724	2.54864	-2.54864
HIF1A to KRT18	HIF1A	KRT18	0.947803	0.00283192	2.54792	-2.54792
EPAS1 to OAS2	EPAS1	OAS2	0.913988	0.0028394	2.54677	-2.54677
DCN to CD79A	DCN	CD79A	1.09793	0.00284329	2.54618	2.54618
HSPA5 to LAMP3	HSPA5	LAMP3	1.02468	0.00284835	2.54541	2.54541
CEACAM6 to FCGBP	CEACAM6	FCGBP	0.919194	0.00284855	2.54538	-2.54538
GNG11 to RHOA	GNG11	RHOA	0.953432	0.00285312	2.54468	-2.54468
GZMK to LTF	GZMK	LTF	0.896288	0.00285869	2.54383	-2.54383
CPA3 to KRT14	CPA3	KRT14	0.933884	0.00285968	2.54368	-2.54368
CCL18 to XBP1	CCL18	XBP1	1.10903	0.00287991	2.54062	2.54062
LGALS1 to OAS2	LGALS1	OAS2	0.93807	0.00288266	2.54021	-2.54021
CD247 to ITGB1	CD247	ITGB1	0.912201	0.002894	2.5385	-2.5385
RTKN2 to EPCAM	RTKN2	EPCAM	0.712793	0.00289554	2.53827	-2.53827
HERPUD1 to IFIT3	HERPUD1	IFIT3	0.946053	0.00289588	2.53822	-2.53822
RTKN2 to SFRP4	RTKN2	SFRP4	0.682846	0.00290142	2.53739	-2.53739
RTKN2 to SFRP2	RTKN2	SFRP2	1.28654	0.00290667	2.5366	2.5366
DDIT3 to CXCR5	DDIT3	CXCR5	0.973796	0.00290917	2.53623	-2.53623
TBXA2R to KLRB1	TBXA2R	KLRB1	0.934884	0.00290932	2.53621	-2.53621
IRF1 to CXCL13	IRF1	CXCL13	1.04016	0.00291354	2.53558	2.53558
TBXA2R to LPAR1	TBXA2R	LPAR1	0.918963	0.00293285	2.53271	-2.53271
BMPR2 to CD14	BMPR2	CD14	0.914389	0.00293357	2.5326	-2.5326
GLP1R to DERL3	GLP1R	DERL3	0.938204	0.0029336	2.5326	-2.5326
WNT2 to RNASE1	WNT2	RNASE1	0.88393	0.00294331	2.53116	-2.53116
HERPUD1 to DUOX1	HERPUD1	DUOX1	0.937581	0.00295682	2.52917	-2.52917
BANK1 to HES1	BANK1	HES1	0.911701	0.00296048	2.52864	-2.52864
PRDX4 to ISG20	PRDX4	ISG20	1.06612	0.00296197	2.52842	2.52842
TBXA2R to BCL2L11	TBXA2R	BCL2L11	0.911056	0.00296607	2.52782	-2.52782
IFIT3 to CD69	IFIT3	CD69	0.934941	0.00297582	2.52639	-2.52639
CD52 to FN1	CD52	FN1	1.23191	0.00300151	2.52266	2.52266
MSLN to SPCS2	MSLN	SPCS2	1.07209	0.003002	2.52259	2.52259
CEACAM6 to UBE2J1	CEACAM6	UBE2J1	0.895304	0.00300426	2.52226	-2.52226
MS4A1 to IL32	MS4A1	IL32	1.15664	0.00301324	2.52097	2.52097
LGALS1 to ATF4	LGALS1	ATF4	0.962723	0.00301854	2.5202	-2.5202
TOP1 to TNFRSF17	TOP1	TNFRSF17	0.969618	0.00302197	2.51971	-2.51971
CD14 to DDIT3	CD14	DDIT3	0.957723	0.00302788	2.51886	-2.51886
S100A7 to KRT14	S100A7	KRT14	0.907714	0.00303596	2.5177	-2.5177
ITGA3 to NUCB2	ITGA3	NUCB2	0.921615	0.00304815	2.51596	-2.51596
FCN1 to AXIN2	FCN1	AXIN2	0.906429	0.00305949	2.51435	-2.51435
PDIA6 to MYDGF	PDIA6	MYDGF	1.04822	0.00306104	2.51413	2.51413
ITGB1 to RTKN2	ITGB1	RTKN2	0.875415	0.00306402	2.51371	-2.51371
LILRA4 to LAG3	LILRA4	LAG3	0.918924	0.0030757	2.51206	-2.51206
FABP4 to PTGDS	FABP4	PTGDS	1.47979	0.00307667	2.51192	2.51192
PTGDS to SPRY2	PTGDS	SPRY2	0.922801	0.0030767	2.51192	-2.51192
TGFB2 to EGFR	TGFB2	EGFR	0.936115	0.00307755	2.51179	-2.51179
GNG11 to DCTPP1	GNG11	DCTPP1	0.943849	0.00307868	2.51164	-2.51164
KRT8 to SPRY2	KRT8	SPRY2	1.08085	0.00308089	2.51132	2.51132
CD52 to MS4A7	CD52	MS4A7	0.820833	0.00308288	2.51104	-2.51104
HLA-DQB1 to FABP4	HLA-DQB1	FABP4	0.864166	0.00308415	2.51086	-2.51086
FKBP11 to LPAR1	FKBP11	LPAR1	0.956278	0.00308762	2.51038	-2.51038
SPCS2 to CLDN5	SPCS2	CLDN5	0.968937	0.00309952	2.50871	-2.50871
STAT6 to S100A12	STAT6	S100A12	0.983733	0.00310263	2.50827	-2.50827
CD14 to BCL2L11	CD14	BCL2L11	0.922473	0.00311522	2.50651	-2.50651
ELANE to POSTN	ELANE	POSTN	0.806695	0.0031286	2.50465	-2.50465
S100A7 to WFDC2	S100A7	WFDC2	0.889689	0.00313279	2.50407	-2.50407
TOP1 to LYZ	TOP1	LYZ	0.923181	0.00313404	2.50389	-2.50389
LILRA4 to KRT15	LILRA4	KRT15	0.916458	0.00313929	2.50317	-2.50317
SLC25A4 to CST3	SLC25A4	CST3	1.07225	0.00314917	2.5018	2.5018
DIRAS3 to CD79B	DIRAS3	CD79B	0.957129	0.00315128	2.50151	-2.50151
TNFRSF17 to SOX2	TNFRSF17	SOX2	0.85448	0.00315173	2.50145	-2.50145
CD52 to COL3A1	CD52	COL3A1	1.20448	0.00315207	2.5014	2.5014
LGALS1 to SPCS2	LGALS1	SPCS2	0.945153	0.00315974	2.50035	-2.50035
CD2 to ANKRD28	CD2	ANKRD28	0.91958	0.0031658	2.49952	-2.49952
PDCD1 to CD4	PDCD1	CD4	1.12777	0.00316623	2.49946	2.49946
SPCS3 to ANKRD28	SPCS3	ANKRD28	1.03913	0.00316797	2.49922	2.49922
PCNA to DUOX1	PCNA	DUOX1	1.10821	0.00316947	2.49901	2.49901
PCNA to TP63	PCNA	TP63	1.07786	0.00317394	2.4984	2.4984
SPCS3 to FKBP11	SPCS3	FKBP11	1.07942	0.0031804	2.49752	2.49752
PDIA6 to CRELD2	PDIA6	CRELD2	1.04751	0.00318978	2.49624	2.49624
TBXA2R to MGST1	TBXA2R	MGST1	0.901541	0.00319834	2.49507	-2.49507
ITGA3 to MYC	ITGA3	MYC	0.942722	0.00320052	2.49478	-2.49478
TNFRSF17 to S100A2	TNFRSF17	S100A2	0.865982	0.00320784	2.49379	-2.49379
CST3 to ITM2C	CST3	ITM2C	0.956716	0.00321437	2.4929	-2.4929
NKX2-1 to FGF2	NKX2-1	FGF2	0.960732	0.00321706	2.49254	-2.49254
BMP4 to TREM2	BMP4	TREM2	1.03629	0.00322337	2.49169	2.49169
TOP1 to CD27	TOP1	CD27	0.966859	0.00322486	2.49149	-2.49149
KDR to OAS2	KDR	OAS2	0.927487	0.00322772	2.4911	-2.4911
KRT6A to HLA-DRA	KRT6A	HLA-DRA	0.879496	0.0032424	2.48913	-2.48913
CD52 to CD68	CD52	CD68	0.835912	0.00325625	2.48728	-2.48728
ELANE to LTB	ELANE	LTB	0.890458	0.00326	2.48678	-2.48678
S100A7 to AGR3	S100A7	AGR3	0.889523	0.00326087	2.48667	-2.48667
IRF1 to CXCL9	IRF1	CXCL9	1.04338	0.00326799	2.48572	2.48572
CHGB to CD79A	CHGB	CD79A	0.942741	0.00327243	2.48513	-2.48513
CD14 to IFIT3	CD14	IFIT3	0.945751	0.00327787	2.48441	-2.48441
PDIA4 to MYDGF	PDIA4	MYDGF	1.05519	0.00328231	2.48382	2.48382
S100A12 to NKX2-1	S100A12	NKX2-1	0.83144	0.00329251	2.48247	-2.48247
FABP4 to ITGAM	FABP4	ITGAM	0.693094	0.00329343	2.48235	-2.48235
GZMK to SPP1	GZMK	SPP1	0.896832	0.00329606	2.482	-2.482
RTKN2 to HES1	RTKN2	HES1	0.837922	0.00330434	2.48092	-2.48092
PDIA6 to LMAN1	PDIA6	LMAN1	1.04522	0.00330912	2.48029	2.48029
SSR3 to IL32	SSR3	IL32	0.973071	0.00333582	2.4768	-2.4768
WNT2 to HYOU1	WNT2	HYOU1	0.912467	0.00335407	2.47443	-2.47443
CST3 to VIM	CST3	VIM	0.956408	0.00335653	2.47411	-2.47411
CEACAM6 to EMG1	CEACAM6	EMG1	0.940912	0.00336125	2.4735	-2.4735
CA4 to RACGAP1	CA4	RACGAP1	0.936278	0.0033625	2.47334	-2.47334
NKG7 to ITGB1	NKG7	ITGB1	0.872382	0.00337456	2.47178	-2.47178
S100A7 to CD79B	S100A7	CD79B	0.938698	0.00337487	2.47174	-2.47174
TOP1 to EPCAM	TOP1	EPCAM	0.90914	0.00337763	2.47139	-2.47139
AKR1C1 to MRC1	AKR1C1	MRC1	1.10519	0.00338032	2.47104	2.47104
CTHRC1 to TNFRSF9	CTHRC1	TNFRSF9	0.962811	0.00338506	2.47043	-2.47043
LGALS1 to CENPF	LGALS1	CENPF	0.945884	0.00339428	2.46925	-2.46925
TBXA2R to CD19	TBXA2R	CD19	0.965375	0.0034031	2.46813	-2.46813
TOP1 to CD79B	TOP1	CD79B	0.976237	0.00340943	2.46732	-2.46732
JCHAIN to TNFRSF13C	JCHAIN	TNFRSF13C	0.851885	0.00340959	2.4673	-2.4673
CCL2 to SLC25A4	CCL2	SLC25A4	0.91256	0.00341665	2.4664	-2.4664
PDIA6 to UBE2J1	PDIA6	UBE2J1	1.0567	0.0034334	2.46428	2.46428
HSPA5 to VEGFA	HSPA5	VEGFA	1.03117	0.00346988	2.45968	2.45968
GNLY to OAS2	GNLY	OAS2	0.913527	0.00347067	2.45959	-2.45959
UBE2J1 to IFIT3	UBE2J1	IFIT3	0.949416	0.00347175	2.45945	-2.45945
FGFBP2 to MARCO	FGFBP2	MARCO	0.942702	0.00347204	2.45942	-2.45942
NUTF2 to LCK	NUTF2	LCK	0.974515	0.00347448	2.45911	-2.45911
JCHAIN to CSPG4	JCHAIN	CSPG4	0.8716	0.00348145	2.45824	-2.45824
S100A8 to WNT2	S100A8	WNT2	0.844509	0.0034861	2.45766	-2.45766
FAP to SLC2A1	FAP	SLC2A1	0.927605	0.00348841	2.45737	-2.45737
PDGFRA to PIM2	PDGFRA	PIM2	0.88404	0.00348952	2.45723	-2.45723
PCNA to CDH26	PCNA	CDH26	1.08525	0.00349153	2.45698	2.45698
IFIT2 to ITGAM	IFIT2	ITGAM	0.957061	0.00349313	2.45679	-2.45679
WNT2 to MRC1	WNT2	MRC1	0.940563	0.00350095	2.45581	-2.45581
HIF1A to CXCL9	HIF1A	CXCL9	0.975622	0.00350558	2.45524	-2.45524
PPARG to KRT5	PPARG	KRT5	0.864863	0.00351862	2.45363	-2.45363
TOP1 to CD79A	TOP1	CD79A	0.966436	0.0035234	2.45304	-2.45304
CD274 to IL4R	CD274	IL4R	0.941569	0.00352458	2.45289	-2.45289
LGALS1 to CXCL13	LGALS1	CXCL13	0.972676	0.00352508	2.45283	-2.45283
ZEB1 to ATF4	ZEB1	ATF4	0.961947	0.00353411	2.45172	-2.45172
SSR3 to AXIN2	SSR3	AXIN2	0.977743	0.00353879	2.45115	-2.45115
MYDGF to PDIA4	MYDGF	PDIA4	1.05085	0.003568	2.44757	2.44757
TPSAB1 to KRT14	TPSAB1	KRT14	0.934031	0.00356821	2.44755	-2.44755
HSPA5 to HIST1H1C	HSPA5	HIST1H1C	1.04028	0.00357907	2.44623	2.44623
TBXA2R to BCL2L1	TBXA2R	BCL2L1	0.905192	0.00359007	2.4449	-2.4449
FKBP11 to TNFRSF9	FKBP11	TNFRSF9	0.962754	0.00359173	2.4447	-2.4447
CD274 to IFIT1	CD274	IFIT1	0.942023	0.00359208	2.44465	-2.44465
FCER1A to ACTA2	FCER1A	ACTA2	0.826405	0.00359444	2.44437	-2.44437
LCK to LTF	LCK	LTF	0.932054	0.00360114	2.44356	-2.44356
PIM2 to EPCAM	PIM2	EPCAM	0.926427	0.0036021	2.44344	-2.44344
TGFB3 to HES1	TGFB3	HES1	0.916369	0.00360246	2.4434	-2.4434
TPSAB1 to HLA-DQB1	TPSAB1	HLA-DQB1	0.926814	0.00360324	2.44331	-2.44331
SNAI1 to SPP1	SNAI1	SPP1	0.964252	0.00360827	2.4427	-2.4427
WNT2 to CRELD2	WNT2	CRELD2	0.916148	0.00360919	2.44259	-2.44259
PDIA4 to SEC11C	PDIA4	SEC11C	1.06825	0.00361318	2.44211	2.44211
PDCD1 to ITGAM	PDCD1	ITGAM	1.12663	0.00361414	2.442	2.442
LGALS1 to HYOU1	LGALS1	HYOU1	0.953284	0.0036186	2.44146	-2.44146
PDCD1 to CD27	PDCD1	CD27	1.1345	0.00361985	2.44131	2.44131
FABP4 to SPP1	FABP4	SPP1	0.730078	0.00362084	2.44119	-2.44119
SNCA to SAA2	SNCA	SAA2	0.955614	0.00363638	2.43933	-2.43933
BCL2L11 to SNCA	BCL2L11	SNCA	0.946036	0.00364256	2.43859	-2.43859
SPINK1 to FOXP3	SPINK1	FOXP3	0.880488	0.00364467	2.43834	-2.43834
IRF1 to LTB	IRF1	LTB	1.0753	0.00364566	2.43822	2.43822
S100A12 to RTKN2	S100A12	RTKN2	0.814502	0.0036466	2.43811	-2.43811
MYDGF to CRELD2	MYDGF	CRELD2	1.05142	0.00364699	2.43807	2.43807
CD14 to ATP2A3	CD14	ATP2A3	0.909167	0.00364719	2.43804	-2.43804
HIF1A to WNT7B	HIF1A	WNT7B	0.960963	0.00365493	2.43712	-2.43712
TBXA2R to MRC1	TBXA2R	MRC1	0.932021	0.00365645	2.43694	-2.43694
GNLY to ISG20	GNLY	ISG20	0.892444	0.00365689	2.43689	-2.43689
PRDX4 to PLPP5	PRDX4	PLPP5	1.09977	0.00366631	2.43577	2.43577
S100A8 to FGFBP2	S100A8	FGFBP2	0.901241	0.00366856	2.4355	-2.4355
CD274 to ATF4	CD274	ATF4	0.920338	0.00367487	2.43476	-2.43476
SEC11C to ISG20	SEC11C	ISG20	1.05243	0.00368175	2.43395	2.43395
NHSL2 to SELENOS	NHSL2	SELENOS	0.947066	0.00368404	2.43368	-2.43368
HAS2 to MYDGF	HAS2	MYDGF	0.938381	0.00369177	2.43277	-2.43277
MSLN to UCHL3	MSLN	UCHL3	1.0878	0.00369252	2.43268	2.43268
WNT2 to DNAJB9	WNT2	DNAJB9	0.920362	0.00369894	2.43192	-2.43192
MYDGF to UBE2J1	MYDGF	UBE2J1	1.06768	0.00369991	2.43181	2.43181
DDIT3 to LY6D	DDIT3	LY6D	0.984977	0.00370048	2.43174	-2.43174
WT1 to CD79B	WT1	CD79B	0.89877	0.00370844	2.43081	-2.43081
GNG11 to ATF4	GNG11	ATF4	0.95856	0.00370859	2.43079	-2.43079
NHSL2 to LPAR1	NHSL2	LPAR1	0.94503	0.00371175	2.43042	-2.43042
CD52 to MCEMP1	CD52	MCEMP1	0.786136	0.00372803	2.42852	-2.42852
TTC19 to MFAP5	TTC19	MFAP5	1.02023	0.00373612	2.42758	2.42758
HYOU1 to PRDX4	HYOU1	PRDX4	1.05775	0.00374034	2.42709	2.42709
CD3E to FGF7	CD3E	FGF7	0.917874	0.00374285	2.4268	-2.4268
TBXA2R to EPCAM	TBXA2R	EPCAM	0.887456	0.00374722	2.42629	-2.42629
GNG11 to LPAR1	GNG11	LPAR1	0.939351	0.00375296	2.42563	-2.42563
MKI67 to NOX4	MKI67	NOX4	1.05109	0.00375525	2.42536	2.42536
HAS2 to GPR183	HAS2	GPR183	0.93791	0.00375807	2.42503	-2.42503
LGALS1 to MANF	LGALS1	MANF	0.947046	0.00377007	2.42365	-2.42365
S100A9 to WNT2	S100A9	WNT2	0.862717	0.00377359	2.42325	-2.42325
IRF1 to TNFRSF9	IRF1	TNFRSF9	1.04402	0.00377783	2.42276	2.42276
PDIA4 to PDIA4	PDIA4	PDIA4	1.07599	0.0037794	2.42258	2.42258
CCL5 to FGF7	CCL5	FGF7	0.898759	0.00377979	2.42253	-2.42253
TNFRSF17 to KRT15	TNFRSF17	KRT15	0.858314	0.00379603	2.42067	-2.42067
DCTPP1 to CD28	DCTPP1	CD28	0.952614	0.00380693	2.41943	-2.41943
FAS to SOX9	FAS	SOX9	1.0449	0.00381748	2.41822	2.41822
WT1 to IFIT2	WT1	IFIT2	0.894342	0.00382027	2.41791	-2.41791
CD274 to ISG20	CD274	ISG20	0.920981	0.00382052	2.41788	-2.41788
FABP4 to IRF7	FABP4	IRF7	0.829974	0.00382283	2.41761	-2.41761
HIF1A to CFTR	HIF1A	CFTR	0.961789	0.00382917	2.4169	-2.4169
SELENOS to PI16	SELENOS	PI16	0.986934	0.00384077	2.41558	-2.41558
S100A12 to CD247	S100A12	CD247	0.864663	0.00384503	2.4151	-2.4151
PTPRC to FABP4	PTPRC	FABP4	0.954544	0.00385645	2.41381	-2.41381
CPA3 to PDGFRB	CPA3	PDGFRB	0.931523	0.00385663	2.41379	-2.41379
NKG7 to CA4	NKG7	CA4	0.881218	0.00385766	2.41368	-2.41368
CD14 to MYDGF	CD14	MYDGF	0.958071	0.0038716	2.41211	-2.41211
S100A12 to CD2	S100A12	CD2	0.900928	0.00387242	2.41202	-2.41202
LGALS1 to IL1A	LGALS1	IL1A	0.970573	0.00387291	2.41196	-2.41196
DIRAS3 to LAG3	DIRAS3	LAG3	0.938065	0.00387938	2.41124	-2.41124
FCN1 to ITM2C	FCN1	ITM2C	0.863144	0.00388218	2.41092	-2.41092
TPSAB1 to PDGFRB	TPSAB1	PDGFRB	0.933278	0.00388261	2.41088	-2.41088
WNT2 to MANF	WNT2	MANF	0.914731	0.00388396	2.41072	-2.41072
LGALS1 to BAX	LGALS1	BAX	0.974513	0.00388492	2.41062	-2.41062
CD68 to CD79B	CD68	CD79B	0.924659	0.00390974	2.40785	-2.40785
HIF1A to MMP7	HIF1A	MMP7	0.951766	0.00391596	2.40716	-2.40716
HERPUD1 to IDH1	HERPUD1	IDH1	0.95326	0.00392068	2.40664	-2.40664
BMP4 to ANKRD28	BMP4	ANKRD28	0.960305	0.00392152	2.40655	-2.40655
CCL18 to IL1A	CCL18	IL1A	1.05785	0.003939	2.40461	2.40461
HAVCR2 to FABP4	HAVCR2	FABP4	0.824977	0.00394742	2.40369	-2.40369
PDIA6 to HYOU1	PDIA6	HYOU1	1.0548	0.00396136	2.40216	2.40216
SNAI2 to LPAR1	SNAI2	LPAR1	0.953949	0.00396566	2.40169	-2.40169
FCN1 to KLRC1	FCN1	KLRC1	0.933867	0.0039763	2.40052	-2.40052
TTC19 to PTGDS	TTC19	PTGDS	0.931115	0.00398984	2.39904	-2.39904
TBXA2R to DCTPP1	TBXA2R	DCTPP1	0.931457	0.00399083	2.39894	-2.39894
KDR to FCER1G	KDR	FCER1G	0.932994	0.00399493	2.39849	-2.39849
CD14 to LPAR2	CD14	LPAR2	0.939538	0.00400672	2.39721	-2.39721
NHSL2 to LMAN1	NHSL2	LMAN1	0.950839	0.00401277	2.39656	-2.39656
GNLY to GNLY	GNLY	GNLY	0.789277	0.00402325	2.39542	-2.39542
CA4 to APLN	CA4	APLN	0.722539	0.0040467	2.3929	-2.3929
FGFBP2 to FGFBP2	FGFBP2	FGFBP2	0.806383	0.00405574	2.39193	-2.39193
FAS to C1QC	FAS	C1QC	1.01215	0.00406044	2.39143	2.39143
VPREB3 to CGA	VPREB3	CGA	0.937187	0.00406055	2.39142	-2.39142
CXCL9 to SCGB1A1	CXCL9	SCGB1A1	0.887698	0.0040624	2.39122	-2.39122
PTGDS to EGFR	PTGDS	EGFR	0.923533	0.00406572	2.39086	-2.39086
SEC11C to BCL2	SEC11C	BCL2	1.04669	0.00407105	2.39029	2.39029
ITGA3 to STAT6	ITGA3	STAT6	0.938528	0.00407225	2.39017	-2.39017
EPAS1 to CD14	EPAS1	CD14	0.903028	0.00408384	2.38893	-2.38893
CD52 to MUC5AC	CD52	MUC5AC	0.799462	0.0040908	2.38819	-2.38819
MSLN to HMGA1	MSLN	HMGA1	1.18965	0.0040977	2.38746	2.38746
HAS2 to NHSL2	HAS2	NHSL2	0.937002	0.00409847	2.38738	-2.38738
CD2 to IL11	CD2	IL11	0.929629	0.00411098	2.38605	-2.38605
IFIT2 to GDF15	IFIT2	GDF15	1.04395	0.00411646	2.38548	2.38548
ISG20 to WWTR1	ISG20	WWTR1	0.951219	0.00412559	2.38451	-2.38451
CCL18 to CD14	CCL18	CD14	1.09844	0.00413809	2.3832	2.3832
BMPR2 to OAS2	BMPR2	OAS2	0.940269	0.00414284	2.3827	-2.3827
SLC1A3 to IFIT1	SLC1A3	IFIT1	0.927955	0.00414681	2.38229	-2.38229
FCN3 to POSTN	FCN3	POSTN	0.8255	0.00415207	2.38173	-2.38173
FN1 to CLDN5	FN1	CLDN5	1.06252	0.00415303	2.38164	2.38164
LGALS1 to NOX4	LGALS1	NOX4	0.967054	0.00416073	2.38083	-2.38083
GPR183 to SOD2	GPR183	SOD2	0.939174	0.00416845	2.38003	-2.38003
LGALS1 to BMPR2	LGALS1	BMPR2	0.933877	0.00417061	2.3798	-2.3798
WT1 to CD69	WT1	CD69	0.875331	0.00417525	2.37932	-2.37932
KRT6A to PPARG	KRT6A	PPARG	0.84477	0.00418095	2.37872	-2.37872
TNF to PI16	TNF	PI16	1.05638	0.00418197	2.37862	2.37862
HLA-DQB1 to CD79A	HLA-DQB1	CD79A	0.954941	0.00418232	2.37858	-2.37858
SPARCL1 to LGR6	SPARCL1	LGR6	1.03991	0.0041902	2.37777	2.37777
EHMT1 to FCER1A	EHMT1	FCER1A	1.02495	0.00419681	2.37708	2.37708
S100A8 to TNFRSF17	S100A8	TNFRSF17	0.861773	0.00419905	2.37685	-2.37685
NKX2-1 to RHOA	NKX2-1	RHOA	1.05082	0.00420771	2.37595	2.37595
EPAS1 to TGFB1	EPAS1	TGFB1	0.960623	0.00421477	2.37523	-2.37523
FCN1 to ITGAV	FCN1	ITGAV	0.936682	0.00421827	2.37487	-2.37487
CD14 to LCK	CD14	LCK	0.957324	0.00422346	2.37433	-2.37433
CEACAM6 to PLPP5	CEACAM6	PLPP5	0.926556	0.00422412	2.37426	-2.37426
HSPA5 to HERPUD1	HSPA5	HERPUD1	1.04804	0.00422424	2.37425	2.37425
LGALS1 to PLPP5	LGALS1	PLPP5	0.935563	0.00422826	2.37384	-2.37384
GZMB to GNLY	GZMB	GNLY	0.856847	0.00424918	2.37169	-2.37169
FABP4 to MUC5AC	FABP4	MUC5AC	0.721325	0.00424921	2.37169	-2.37169
PDIA3 to LCK	PDIA3	LCK	0.975179	0.00425068	2.37154	-2.37154
LUM to CD79B	LUM	CD79B	1.05139	0.00425662	2.37094	2.37094
TOP2A to BMPR2	TOP2A	BMPR2	1.06628	0.00426199	2.37039	2.37039
PIM2 to CCL22	PIM2	CCL22	0.930746	0.00426464	2.37012	-2.37012
FABP4 to ACTA2	FABP4	ACTA2	0.755234	0.00426752	2.36982	-2.36982
PCNA to MMP10	PCNA	MMP10	1.04122	0.00426822	2.36975	2.36975
LGALS1 to SPCS3	LGALS1	SPCS3	0.955242	0.00427597	2.36897	-2.36897
MUC5AC to MUC5AC	MUC5AC	MUC5AC	0.913716	0.00428	2.36856	-2.36856
RNASE1 to NHSL2	RNASE1	NHSL2	0.948085	0.00428472	2.36808	-2.36808
HIF1A to HMGA1	HIF1A	HMGA1	0.947994	0.00430274	2.36625	-2.36625
FABP4 to ACKR1	FABP4	ACKR1	1.24102	0.00433162	2.36335	2.36335
FABP4 to PDGFRA	FABP4	PDGFRA	0.628442	0.00433416	2.36309	-2.36309
AXIN2 to AXL	AXIN2	AXL	1.03578	0.00434036	2.36247	2.36247
SLC7A11 to JCHAIN	SLC7A11	JCHAIN	0.935416	0.00435976	2.36054	-2.36054
FGF7 to CCL2	FGF7	CCL2	0.910903	0.00436631	2.35988	-2.35988
HSPA5 to GSR	HSPA5	GSR	1.0484	0.00440233	2.35632	2.35632
GNLY to WNT3A	GNLY	WNT3A	0.895908	0.00441669	2.3549	-2.3549
CD28 to LTF	CD28	LTF	0.926777	0.00441875	2.3547	-2.3547
PDCD1 to PTPRC	PDCD1	PTPRC	1.2107	0.0044314	2.35346	2.35346
STAT6 to CCL2	STAT6	CCL2	0.961596	0.00443632	2.35298	-2.35298
SEC11C to PRDX4	SEC11C	PRDX4	1.12109	0.00444499	2.35213	2.35213
NHSL2 to GCLM	NHSL2	GCLM	0.928139	0.00444572	2.35206	-2.35206
S100A12 to TRAC	S100A12	TRAC	0.905705	0.00444893	2.35174	-2.35174
CA4 to HES1	CA4	HES1	0.809647	0.00445055	2.35159	-2.35159
ISG20 to MMP7	ISG20	MMP7	0.951303	0.00445166	2.35148	-2.35148
S100A7 to FCER1A	S100A7	FCER1A	0.943692	0.00445462	2.35119	-2.35119
WNT7B to FCER1G	WNT7B	FCER1G	1.07602	0.0044594	2.35072	2.35072
HIF1A to RNASE1	HIF1A	RNASE1	0.930738	0.00446393	2.35028	-2.35028
BANK1 to VEGFA	BANK1	VEGFA	0.911475	0.00446739	2.34995	-2.34995
SPP1 to CXCL13	SPP1	CXCL13	0.9061	0.00447839	2.34888	-2.34888
BANK1 to ICAM1	BANK1	ICAM1	0.895292	0.00448178	2.34855	-2.34855
CPA3 to ANKRD28	CPA3	ANKRD28	0.918032	0.00448825	2.34792	-2.34792
SPP1 to CCR7	SPP1	CCR7	0.836586	0.00448924	2.34783	-2.34783
LGALS1 to GSR	LGALS1	GSR	0.945142	0.00449051	2.3477	-2.3477
HEY1 to CXCL13	HEY1	CXCL13	0.952952	0.00449405	2.34736	-2.34736
HERPUD1 to CCL21	HERPUD1	CCL21	0.929054	0.00450324	2.34648	-2.34648
S100A7 to KRT8	S100A7	KRT8	0.911487	0.00450551	2.34626	-2.34626
HIF1A to FGF7	HIF1A	FGF7	0.938406	0.00450759	2.34606	-2.34606
NKX2-1 to SPCS3	NKX2-1	SPCS3	1.06549	0.00451405	2.34543	2.34543
CD27 to KRT17	CD27	KRT17	0.921701	0.00451413	2.34543	-2.34543
TNFRSF17 to HEY1	TNFRSF17	HEY1	0.894682	0.00454128	2.34282	-2.34282
CST3 to CD34	CST3	CD34	0.963396	0.00454153	2.3428	-2.3428
HLA-DQA1 to FGF10	HLA-DQA1	FGF10	0.943557	0.0045433	2.34263	-2.34263
ERLEC1 to ERLEC1	ERLEC1	ERLEC1	1.08345	0.00454829	2.34215	2.34215
CD274 to WNT2	CD274	WNT2	0.922418	0.00454985	2.342	-2.342
TBXA2R to SFRP4	TBXA2R	SFRP4	0.885041	0.00455895	2.34114	-2.34114
ERLEC1 to ZEB1	ERLEC1	ZEB1	0.972464	0.00456252	2.34079	-2.34079
CD274 to ATF3	CD274	ATF3	0.929219	0.004564	2.34065	-2.34065
PRDX4 to XBP1	PRDX4	XBP1	1.13132	0.00456728	2.34034	2.34034
FGFBP2 to RACGAP1	FGFBP2	RACGAP1	0.931439	0.00457071	2.34002	-2.34002
CTNNB1 to YAP1	CTNNB1	YAP1	1.0641	0.00457095	2.33999	2.33999
PDCD1 to IL32	PDCD1	IL32	1.11776	0.00457361	2.33974	2.33974
NKG7 to PECAM1	NKG7	PECAM1	0.924056	0.00457958	2.33917	-2.33917
MARCO to PTGDS	MARCO	PTGDS	1.101	0.00458277	2.33887	2.33887
AXL to AKR1B10	AXL	AKR1B10	1.03566	0.00459609	2.33761	2.33761
IFIT3 to TNFRSF17	IFIT3	TNFRSF17	0.93398	0.0045993	2.33731	-2.33731
COL15A1 to LPAR1	COL15A1	LPAR1	0.961613	0.00460619	2.33666	-2.33666
CCL22 to TP63	CCL22	TP63	0.873087	0.00460627	2.33665	-2.33665
TBXA2R to WNT3A	TBXA2R	WNT3A	0.920349	0.00461304	2.33601	-2.33601
NKG7 to FCGR3A	NKG7	FCGR3A	0.83586	0.00461521	2.33581	-2.33581
CSPG4 to CD14	CSPG4	CD14	0.855285	0.00461982	2.33537	-2.33537
ITGA3 to UCHL3	ITGA3	UCHL3	0.935905	0.00463649	2.33381	-2.33381
DUOX1 to NKG7	DUOX1	NKG7	0.913036	0.00463735	2.33373	-2.33373
HSPA5 to ITM2C	HSPA5	ITM2C	1.05307	0.00464383	2.33312	2.33312
TBXA2R to ANKRD28	TBXA2R	ANKRD28	0.901016	0.00464802	2.33273	-2.33273
AKR1B10 to HLA-DRA	AKR1B10	HLA-DRA	0.933223	0.00465794	2.33181	-2.33181
SPP1 to CD79B	SPP1	CD79B	0.874767	0.00467306	2.3304	-2.3304
CD247 to FGFBP2	CD247	FGFBP2	0.883443	0.00467757	2.32998	-2.32998
SPCS3 to DERL3	SPCS3	DERL3	1.04877	0.00467908	2.32984	2.32984
FGFBP2 to TRAC	FGFBP2	TRAC	0.92386	0.00468883	2.32894	-2.32894
ITGB1 to NKG7	ITGB1	NKG7	0.899808	0.00469142	2.3287	-2.3287
WNT7B to TGFB1	WNT7B	TGFB1	1.06533	0.00469687	2.32819	2.32819
FABP4 to FN1	FABP4	FN1	1.54572	0.004698	2.32809	2.32809
IDH1 to CD69	IDH1	CD69	0.947195	0.00470665	2.32729	-2.32729
CCL2 to COL3A1	CCL2	COL3A1	0.82678	0.00470732	2.32723	-2.32723
HYOU1 to PDIA4	HYOU1	PDIA4	1.04446	0.0047099	2.32699	2.32699
PRDX4 to PDIA3	PRDX4	PDIA3	1.05597	0.00471092	2.32689	2.32689
PRDX4 to DNAJB9	PRDX4	DNAJB9	1.10466	0.00471095	2.32689	2.32689
HERPUD1 to NFKB1	HERPUD1	NFKB1	0.957507	0.00472572	2.32553	-2.32553
PCNA to IGLL1	PCNA	IGLL1	1.04631	0.00472787	2.32533	2.32533
GNLY to CPA3	GNLY	CPA3	1.05988	0.00473131	2.32502	2.32502
FABP4 to HAS2	FABP4	HAS2	1.20682	0.00473732	2.32447	2.32447
TBXA2R to CEACAM5	TBXA2R	CEACAM5	0.890392	0.00474503	2.32376	-2.32376
PIM2 to IFIT3	PIM2	IFIT3	0.909979	0.00474567	2.3237	-2.3237
CST3 to DEFB1	CST3	DEFB1	0.988676	0.00475946	2.32244	-2.32244
MSLN to MMP10	MSLN	MMP10	1.12354	0.00476506	2.32193	2.32193
CTNNB1 to WNT5A	CTNNB1	WNT5A	1.04022	0.0047737	2.32114	2.32114
HSPA5 to DCTPP1	HSPA5	DCTPP1	1.03282	0.0047748	2.32104	2.32104
PIM2 to CCL21	PIM2	CCL21	0.898506	0.00477725	2.32082	-2.32082
MARCO to FABP4	MARCO	FABP4	0.572029	0.00478561	2.32006	-2.32006
IFIT3 to CD52	IFIT3	CD52	0.891954	0.00478929	2.31973	-2.31973
HAS2 to PDGFRB	HAS2	PDGFRB	0.941368	0.00480496	2.31831	-2.31831
BCL2L11 to CCL21	BCL2L11	CCL21	0.942702	0.004807	2.31813	-2.31813
CPA3 to SCGB3A2	CPA3	SCGB3A2	0.918052	0.00481274	2.31761	-2.31761
CPA3 to SPP1	CPA3	SPP1	0.916311	0.00481949	2.317	-2.317
HSPA5 to SMAD4	HSPA5	SMAD4	1.0383	0.00482072	2.31689	2.31689
HES1 to PLVAP	HES1	PLVAP	1.04279	0.00482266	2.31671	2.31671
TBXA2R to GZMB	TBXA2R	GZMB	0.934326	0.00483331	2.31576	-2.31576
SSR3 to WWTR1	SSR3	WWTR1	0.964024	0.00483361	2.31573	-2.31573
NKG7 to GNLY	NKG7	GNLY	0.811067	0.00483999	2.31516	-2.31516
PDGFRA to TNFRSF13C	PDGFRA	TNFRSF13C	0.936242	0.00484227	2.31495	-2.31495
LGALS1 to SCG2	LGALS1	SCG2	0.974915	0.0048536	2.31394	-2.31394
CEACAM6 to FKBP11	CEACAM6	FKBP11	0.902459	0.00486322	2.31308	-2.31308
SEC11C to SPCS3	SEC11C	SPCS3	1.1005	0.00486483	2.31293	2.31293
TNFRSF17 to KRT5	TNFRSF17	KRT5	0.871315	0.00486676	2.31276	-2.31276
GNLY to AGER	GNLY	AGER	0.846486	0.00490007	2.3098	-2.3098
HSPA5 to STAT1	HSPA5	STAT1	1.03996	0.00490068	2.30974	2.30974
CCL2 to COL1A1	CCL2	COL1A1	0.842623	0.00490807	2.30909	-2.30909
NHSL2 to XBP1	NHSL2	XBP1	0.93118	0.00490931	2.30898	-2.30898
NUTF2 to NKG7	NUTF2	NKG7	0.980534	0.00490951	2.30896	-2.30896
EGFR to PECAM1	EGFR	PECAM1	0.918128	0.00491002	2.30892	-2.30892
PRDX4 to MANF	PRDX4	MANF	1.10086	0.0049196	2.30807	2.30807
IFIT2 to CD68	IFIT2	CD68	0.935511	0.00492458	2.30763	-2.30763
CD52 to OAS3	CD52	OAS3	0.913763	0.00493095	2.30707	-2.30707
IFIT2 to CD86	IFIT2	CD86	0.931136	0.00494113	2.30617	-2.30617
ERLEC1 to ELN	ERLEC1	ELN	0.961083	0.00494275	2.30603	-2.30603
IFIT3 to CXCR4	IFIT3	CXCR4	0.92168	0.00494325	2.30599	-2.30599
NAPSA to FGF2	NAPSA	FGF2	0.921845	0.00494465	2.30586	-2.30586
KLRG1 to GNLY	KLRG1	GNLY	0.922184	0.00494977	2.30542	-2.30542
TBXA2R to GKN2	TBXA2R	GKN2	0.891617	0.00495271	2.30516	-2.30516
TBXA2R to RTKN2	TBXA2R	RTKN2	0.886633	0.00495737	2.30475	-2.30475
ACKR1 to POSTN	ACKR1	POSTN	1.43681	0.00495783	2.30471	2.30471
PDCD1 to S100A9	PDCD1	S100A9	1.06713	0.00496991	2.30365	2.30365
CD14 to GZMB	CD14	GZMB	0.957146	0.00498414	2.30241	-2.30241
TTC19 to CLDN5	TTC19	CLDN5	0.952967	0.00499678	2.30131	-2.30131
CEACAM5 to RACGAP1	CEACAM5	RACGAP1	0.924536	0.0050027	2.3008	-2.3008
PDIA4 to XBP1	PDIA4	XBP1	1.09616	0.00500845	2.3003	2.3003
TOP1 to CFTR	TOP1	CFTR	0.962646	0.00501252	2.29994	-2.29994
FABP4 to OAS3	FABP4	OAS3	0.747714	0.00502481	2.29888	-2.29888
PDIA6 to MANF	PDIA6	MANF	1.05182	0.00502733	2.29866	2.29866
CDK1 to NUTF2	CDK1	NUTF2	1.06491	0.0050279	2.29861	2.29861
FCER1G to IL1A	FCER1G	IL1A	0.847444	0.00504004	2.29757	-2.29757
GPR183 to HIF1A	GPR183	HIF1A	0.938124	0.00504622	2.29703	-2.29703
RTKN2 to KRT8	RTKN2	KRT8	0.781589	0.00506441	2.29547	-2.29547
ATP2A3 to CLDN5	ATP2A3	CLDN5	0.912991	0.00506886	2.29509	-2.29509
HSPA5 to NUTF2	HSPA5	NUTF2	1.04814	0.00507648	2.29444	2.29444
MMP12 to CD79B	MMP12	CD79B	0.93988	0.00508643	2.29359	-2.29359
HLA-DQA1 to IFIT2	HLA-DQA1	IFIT2	0.955565	0.00509066	2.29323	-2.29323
PTGDS to CD79B	PTGDS	CD79B	1.06942	0.00509326	2.293	2.293
RNASE1 to HLA-DRA	RNASE1	HLA-DRA	0.946407	0.00509382	2.29296	-2.29296
KDR to ITGB1	KDR	ITGB1	0.891624	0.00509454	2.29289	-2.29289
TPSAB1 to ATG7	TPSAB1	ATG7	0.945677	0.00509957	2.29247	-2.29247
PRDX4 to PDIA6	PRDX4	PDIA6	1.07379	0.00511152	2.29145	2.29145
LGALS1 to KLRC1	LGALS1	KLRC1	0.965934	0.00512269	2.2905	-2.2905
AGR3 to HMGA1	AGR3	HMGA1	1.15877	0.00512532	2.29028	2.29028
PRDX4 to HERPUD1	PRDX4	HERPUD1	1.11628	0.00512904	2.28996	2.28996
PCNA to MRC1	PCNA	MRC1	1.0445	0.00514295	2.28879	2.28879
ISG20 to DUOX1	ISG20	DUOX1	0.917062	0.00514663	2.28848	-2.28848
PDCD1 to AIF1	PDCD1	AIF1	1.10501	0.00514922	2.28826	2.28826
WNT3A to CXCL14	WNT3A	CXCL14	1.08483	0.00515067	2.28814	2.28814
WNT2 to UBE2S	WNT2	UBE2S	0.949531	0.00515831	2.28749	-2.28749
CDK1 to EMG1	CDK1	EMG1	1.04074	0.00516462	2.28696	2.28696
ITGAM to FABP4	ITGAM	FABP4	0.857916	0.00516539	2.2869	-2.2869
SNCA to AKR1B10	SNCA	AKR1B10	0.969996	0.00517533	2.28606	-2.28606
FN1 to CPA3	FN1	CPA3	1.03878	0.0051817	2.28553	2.28553
CCL2 to FKBP11	CCL2	FKBP11	0.910045	0.00521004	2.28316	-2.28316
CCL2 to AXIN2	CCL2	AXIN2	0.908648	0.00521192	2.283	-2.283
HLA-DQA1 to MUC5AC	HLA-DQA1	MUC5AC	0.922083	0.00521547	2.28271	-2.28271
FABP4 to RETN	FABP4	RETN	0.678584	0.00521962	2.28236	-2.28236
CD3E to IL11	CD3E	IL11	0.929436	0.00522528	2.28189	-2.28189
ISG20 to FCN3	ISG20	FCN3	0.911568	0.00522595	2.28183	-2.28183
SPCS3 to PIM2	SPCS3	PIM2	1.06844	0.00523004	2.28149	2.28149
CD69 to FCGR3A	CD69	FCGR3A	0.859275	0.00523175	2.28135	-2.28135
HERPUD1 to STAT6	HERPUD1	STAT6	0.935947	0.00524044	2.28063	-2.28063
S100A12 to SFTA2	S100A12	SFTA2	0.842026	0.00524116	2.28057	-2.28057
FABP4 to COL3A1	FABP4	COL3A1	1.53889	0.00525465	2.27946	2.27946
LGALS1 to LPAR1	LGALS1	LPAR1	0.946508	0.00525494	2.27943	-2.27943
AXL to LGR6	AXL	LGR6	1.0609	0.00526286	2.27878	2.27878
CPA3 to PLPP5	CPA3	PLPP5	0.929892	0.00526837	2.27832	-2.27832
TTC19 to NKG7	TTC19	NKG7	0.976736	0.00527057	2.27814	-2.27814
FABP4 to SNAI2	FABP4	SNAI2	1.41853	0.00527254	2.27798	2.27798
HERPUD1 to CEACAM5	HERPUD1	CEACAM5	0.950585	0.00527882	2.27746	-2.27746
OAS3 to MCEMP1	OAS3	MCEMP1	0.951739	0.00528869	2.27665	-2.27665
HYOU1 to PIM2	HYOU1	PIM2	1.05322	0.00529898	2.27581	2.27581
CTNNB1 to MS4A1	CTNNB1	MS4A1	0.961885	0.00530203	2.27556	-2.27556
LGALS1 to MMP10	LGALS1	MMP10	0.964738	0.0053047	2.27534	-2.27534
HAS2 to FGF7	HAS2	FGF7	0.899601	0.00531511	2.27449	-2.27449
GNLY to SFRP2	GNLY	SFRP2	1.19233	0.00533173	2.27313	2.27313
ZEB1 to HIST1H1C	ZEB1	HIST1H1C	0.955639	0.00534064	2.27241	-2.27241
KRT18 to STAT6	KRT18	STAT6	1.08519	0.00534379	2.27215	2.27215
NHSL2 to PLPP5	NHSL2	PLPP5	0.940021	0.00534853	2.27177	-2.27177
SELENOS to S100A12	SELENOS	S100A12	0.9802	0.00537145	2.26991	-2.26991
MUC5AC to PDGFRA	MUC5AC	PDGFRA	0.87623	0.00537258	2.26982	-2.26982
FABP4 to ELN	FABP4	ELN	1.37726	0.00537507	2.26962	2.26962
PKM to CPA3	PKM	CPA3	0.966919	0.00538507	2.26881	-2.26881
TPSAB1 to ANKRD28	TPSAB1	ANKRD28	0.927008	0.00538518	2.2688	-2.2688
BMPR2 to ZEB1	BMPR2	ZEB1	0.936898	0.00540954	2.26684	-2.26684
GNG11 to RNASE1	GNG11	RNASE1	0.916238	0.00541387	2.26649	-2.26649
HMGA1 to HLA-DRA	HMGA1	HLA-DRA	0.934846	0.00541492	2.26641	-2.26641
TBXA2R to CD8A	TBXA2R	CD8A	0.927322	0.00541703	2.26624	-2.26624
HYOU1 to ATF4	HYOU1	ATF4	1.02662	0.00542799	2.26536	2.26536
CEACAM6 to NUCB2	CEACAM6	NUCB2	0.922554	0.00543011	2.26519	-2.26519
LGALS1 to STAT1	LGALS1	STAT1	0.943425	0.00544987	2.26361	-2.26361
CEACAM6 to UGDH	CEACAM6	UGDH	0.91211	0.00547629	2.26151	-2.26151
ITGA3 to GDF15	ITGA3	GDF15	0.925027	0.00547684	2.26147	-2.26147
LAMP3 to HLA-DRA	LAMP3	HLA-DRA	0.928032	0.00547949	2.26126	-2.26126
CRELD2 to DERL3	CRELD2	DERL3	1.05454	0.00548629	2.26072	2.26072
NHSL2 to HYOU1	NHSL2	HYOU1	0.943184	0.00551113	2.25876	-2.25876
IFIT2 to PDGFRA	IFIT2	PDGFRA	0.935172	0.00552725	2.25749	-2.25749
LCK to FGF7	LCK	FGF7	0.91818	0.00553822	2.25663	-2.25663
PIM2 to DUOX1	PIM2	DUOX1	0.923026	0.00554361	2.25621	-2.25621
HERPUD1 to RNASE1	HERPUD1	RNASE1	0.936254	0.00554933	2.25576	-2.25576
NKG7 to GNG11	NKG7	GNG11	0.915528	0.00555577	2.25526	-2.25526
HSPA5 to RHOA	HSPA5	RHOA	1.03923	0.00555598	2.25524	2.25524
KDR to S100A12	KDR	S100A12	0.933711	0.00556771	2.25432	-2.25432
WNT2 to HLA-DQB1	WNT2	HLA-DQB1	0.892462	0.00557873	2.25346	-2.25346
PDIA4 to PRDX4	PDIA4	PRDX4	1.06883	0.00557991	2.25337	2.25337
MMP10 to MRC1	MMP10	MRC1	1.15971	0.00558037	2.25334	2.25334
IFIT2 to CD69	IFIT2	CD69	0.926343	0.00559575	2.25214	-2.25214
HERPUD1 to KRT18	HERPUD1	KRT18	0.956059	0.0056048	2.25144	-2.25144
ITGB1 to CCL2	ITGB1	CCL2	0.936765	0.00560671	2.25129	-2.25129
PDIA4 to WNT5A	PDIA4	WNT5A	1.05292	0.00560677	2.25129	2.25129
SOX4 to CCL5	SOX4	CCL5	0.945233	0.00561066	2.25099	-2.25099
SFTA2 to BCL2	SFTA2	BCL2	0.940741	0.00562009	2.25026	-2.25026
S100A12 to COL4A3	S100A12	COL4A3	0.838912	0.00562207	2.2501	-2.2501
NKX2-1 to BPIFA1	NKX2-1	BPIFA1	1.13707	0.00562436	2.24993	2.24993
MGST1 to CXCR5	MGST1	CXCR5	0.965666	0.00563393	2.24919	-2.24919
HSPA5 to WWTR1	HSPA5	WWTR1	1.03569	0.00563761	2.2489	2.2489
CXCL9 to YAP1	CXCL9	YAP1	0.929481	0.00564685	2.24819	-2.24819
EGFR to CLDN5	EGFR	CLDN5	0.932737	0.00564836	2.24808	-2.24808
ACKR1 to NUCB2	ACKR1	NUCB2	0.937058	0.00565484	2.24758	-2.24758
CD3E to CRELD2	CD3E	CRELD2	0.949417	0.00565818	2.24732	-2.24732
S100A12 to IFNG	S100A12	IFNG	0.894252	0.00566171	2.24705	-2.24705
MUC5AC to HAS2	MUC5AC	HAS2	1.11014	0.00566967	2.24644	2.24644
DCN to CD79B	DCN	CD79B	1.0575	0.00567074	2.24636	2.24636
PCNA to CALCA	PCNA	CALCA	1.04297	0.00568353	2.24538	2.24538
CRELD2 to HYOU1	CRELD2	HYOU1	1.07238	0.00568555	2.24523	2.24523
CHAC1 to IFNG	CHAC1	IFNG	0.967664	0.00568732	2.24509	-2.24509
LMAN1 to CRELD2	LMAN1	CRELD2	1.0531	0.00569363	2.24461	2.24461
HMGA1 to PPARG	HMGA1	PPARG	0.895764	0.0056974	2.24432	-2.24432
PLVAP to SPP1	PLVAP	SPP1	0.891329	0.00571017	2.24335	-2.24335
WFDC2 to HMGA1	WFDC2	HMGA1	1.11759	0.00571693	2.24284	2.24284
TBXA2R to HYOU1	TBXA2R	HYOU1	0.930216	0.00572361	2.24233	-2.24233
FCN1 to MEG3	FCN1	MEG3	0.910298	0.00572699	2.24207	-2.24207
LILRA4 to BMP4	LILRA4	BMP4	0.922167	0.00573141	2.24174	-2.24174
AIF1 to IFIT2	AIF1	IFIT2	0.937612	0.00573182	2.24171	-2.24171
CLDN5 to FKBP11	CLDN5	FKBP11	0.937999	0.0057352	2.24145	-2.24145
CCL18 to AXL	CCL18	AXL	1.08932	0.00574017	2.24108	2.24108
S100A12 to SFTPC	S100A12	SFTPC	0.770734	0.00574154	2.24097	-2.24097
CD14 to CRELD2	CD14	CRELD2	0.93326	0.00574502	2.24071	-2.24071
TBXA2R to BPIFA1	TBXA2R	BPIFA1	0.950312	0.00575129	2.24023	-2.24023
FCN1 to TGFB3	FCN1	TGFB3	0.900934	0.00575525	2.23994	-2.23994
CTLA4 to DIRAS3	CTLA4	DIRAS3	0.953291	0.0057705	2.23879	-2.23879
LGALS1 to DNAJB9	LGALS1	DNAJB9	0.946093	0.0057712	2.23873	-2.23873
BCL2L11 to FCER1G	BCL2L11	FCER1G	0.933677	0.00577196	2.23868	-2.23868
PRDX4 to TOP1	PRDX4	TOP1	1.0307	0.00578961	2.23735	2.23735
TPSAB1 to WT1	TPSAB1	WT1	0.932561	0.00579354	2.23706	-2.23706
EHMT1 to CD34	EHMT1	CD34	1.01251	0.00579564	2.2369	2.2369
PDCD1 to CD3E	PDCD1	CD3E	1.19367	0.00579867	2.23667	2.23667
ITGB6 to FOXP3	ITGB6	FOXP3	1.01956	0.00579872	2.23667	2.23667
CXCL9 to SNCA	CXCL9	SNCA	0.939611	0.00579989	2.23658	-2.23658
IDH1 to MS4A1	IDH1	MS4A1	0.945034	0.00580292	2.23635	-2.23635
CCL2 to SPRY2	CCL2	SPRY2	0.869751	0.00581036	2.2358	-2.2358
CD274 to S100A8	CD274	S100A8	0.907195	0.00581069	2.23577	-2.23577
PCNA to WNT5A	PCNA	WNT5A	1.09663	0.0058179	2.23523	2.23523
CD79B to SPP1	CD79B	SPP1	0.936133	0.0058203	2.23505	-2.23505
CCR7 to BMP4	CCR7	BMP4	0.914345	0.00585426	2.23253	-2.23253
TBXA2R to CD3G	TBXA2R	CD3G	0.929434	0.00586809	2.2315	-2.2315
PDIA6 to SSR3	PDIA6	SSR3	1.06165	0.00587686	2.23085	2.23085
LGALS1 to ITGAE	LGALS1	ITGAE	0.969807	0.00587879	2.23071	-2.23071
MUC5AC to FABP4	MUC5AC	FABP4	0.757951	0.0058789	2.2307	-2.2307
TBXA2R to S100A9	TBXA2R	S100A9	0.907805	0.00588475	2.23027	-2.23027
VEGFA to RETN	VEGFA	RETN	1.03343	0.0058865	2.23014	2.23014
ERLEC1 to MEG3	ERLEC1	MEG3	0.984598	0.00590278	2.22894	-2.22894
ELANE to CCNB2	ELANE	CCNB2	0.901193	0.00590363	2.22888	-2.22888
FAP to CREB3L4	FAP	CREB3L4	0.936412	0.00591029	2.22839	-2.22839
FGFBP2 to MRC1	FGFBP2	MRC1	0.905054	0.00591115	2.22833	-2.22833
PDIA3 to TNFRSF13C	PDIA3	TNFRSF13C	0.973563	0.00591167	2.22829	-2.22829
WNT2 to MYDGF	WNT2	MYDGF	0.922461	0.0059121	2.22826	-2.22826
HYOU1 to HYOU1	HYOU1	HYOU1	1.04985	0.00591248	2.22823	2.22823
CD79A to APLNR	CD79A	APLNR	1.11779	0.00591414	2.22811	2.22811
TBXA2R to KDR	TBXA2R	KDR	0.892442	0.00592319	2.22744	-2.22744
LAG3 to CHGB	LAG3	CHGB	1.04512	0.0059328	2.22674	2.22674
CXCR5 to WT1	CXCR5	WT1	0.937367	0.00593797	2.22636	-2.22636
EGFR to LUM	EGFR	LUM	0.932352	0.00594869	2.22558	-2.22558
IDH1 to CD79A	IDH1	CD79A	0.912246	0.00596052	2.22472	-2.22472
CD52 to IFIT3	CD52	IFIT3	0.865848	0.00596215	2.2246	-2.2246
HYOU1 to SPCS3	HYOU1	SPCS3	1.0472	0.00596801	2.22417	2.22417
FCGR3A to CD69	FCGR3A	CD69	0.875738	0.0059686	2.22413	-2.22413
IL32 to ITGB1	IL32	ITGB1	0.842518	0.00597024	2.22401	-2.22401
MYDGF to NUCB2	MYDGF	NUCB2	1.05489	0.00597026	2.22401	2.22401
FCN1 to SCG2	FCN1	SCG2	0.934913	0.00597336	2.22378	-2.22378
KLRC1 to S100A12	KLRC1	S100A12	0.977843	0.00597384	2.22375	-2.22375
TOP1 to AGER	TOP1	AGER	0.909618	0.00599637	2.22211	-2.22211
KLRB1 to FCGR3A	KLRB1	FCGR3A	0.909848	0.00600165	2.22173	-2.22173
PRDX4 to RTKN2	PRDX4	RTKN2	1.05555	0.00600545	2.22145	2.22145
FABP4 to CD52	FABP4	CD52	0.572915	0.00601115	2.22104	-2.22104
HAVCR2 to IFIT2	HAVCR2	IFIT2	0.930191	0.00601272	2.22093	-2.22093
SEC11C to PIM2	SEC11C	PIM2	1.1395	0.00601282	2.22092	2.22092
CEACAM6 to DCTPP1	CEACAM6	DCTPP1	0.958948	0.0060129	2.22092	-2.22092
TBXA2R to GPR183	TBXA2R	GPR183	0.928259	0.00601478	2.22078	-2.22078
WNT5A to PDIA4	WNT5A	PDIA4	1.03761	0.00601588	2.2207	2.2207
KRT18 to RHOA	KRT18	RHOA	1.0556	0.00601637	2.22067	2.22067
RTKN2 to NKX2-1	RTKN2	NKX2-1	0.732983	0.00602833	2.2198	-2.2198
HEY1 to PLVAP	HEY1	PLVAP	0.925176	0.00603357	2.21943	-2.21943
TOP1 to CCL5	TOP1	CCL5	0.96305	0.0060403	2.21894	-2.21894
ANKRD28 to MGST1	ANKRD28	MGST1	0.939803	0.00604305	2.21874	-2.21874
UBE2J1 to BMPR2	UBE2J1	BMPR2	0.95517	0.00604808	2.21838	-2.21838
ITGB1 to GZMB	ITGB1	GZMB	0.930064	0.00604953	2.21828	-2.21828
MUC5AC to HLA-DQB1	MUC5AC	HLA-DQB1	0.866923	0.00605952	2.21756	-2.21756
KRT8 to RTKN2	KRT8	RTKN2	0.912815	0.00606049	2.21749	-2.21749
S100A8 to TPSAB1	S100A8	TPSAB1	0.915442	0.00607496	2.21646	-2.21646
PLIN2 to FABP4	PLIN2	FABP4	0.680346	0.00607551	2.21642	-2.21642
PECAM1 to OAS2	PECAM1	OAS2	0.899917	0.00608258	2.21591	-2.21591
IL7R to CD3E	IL7R	CD3E	1.22351	0.00608975	2.2154	2.2154
KLRC1 to C20orf85	KLRC1	C20orf85	0.951534	0.00608981	2.2154	-2.2154
AGR3 to WNT7B	AGR3	WNT7B	1.3002	0.00610438	2.21436	2.21436
NKG7 to IFIT3	NKG7	IFIT3	0.916553	0.0061073	2.21415	-2.21415
FKBP11 to CST3	FKBP11	CST3	0.935784	0.00611195	2.21382	-2.21382
TBXA2R to MSLN	TBXA2R	MSLN	0.90321	0.00615022	2.21111	-2.21111
MYDGF to SPCS2	MYDGF	SPCS2	1.05306	0.00616452	2.2101	2.2101
DCTPP1 to RSPO3	DCTPP1	RSPO3	0.935682	0.00617181	2.20959	-2.20959
IL32 to SFRP2	IL32	SFRP2	1.0886	0.00617532	2.20934	2.20934
CST3 to CTHRC1	CST3	CTHRC1	0.970119	0.00617615	2.20928	-2.20928
CD52 to IL1A	CD52	IL1A	0.825787	0.00620093	2.20754	-2.20754
RNASE1 to ITGB1	RNASE1	ITGB1	0.886126	0.00620439	2.2073	-2.2073
TRAC to NUCB2	TRAC	NUCB2	0.941837	0.00621393	2.20663	-2.20663
HERPUD1 to ICAM1	HERPUD1	ICAM1	0.969816	0.00622102	2.20614	-2.20614
PDIA4 to SPCS3	PDIA4	SPCS3	1.05054	0.00623135	2.20542	2.20542
EGFR to PTGDS	EGFR	PTGDS	0.874125	0.00623915	2.20487	-2.20487
KRT18 to UCHL3	KRT18	UCHL3	1.10844	0.00625165	2.20401	2.20401
PLIN2 to CSPG4	PLIN2	CSPG4	1.05968	0.00625544	2.20374	2.20374
CA4 to VIM	CA4	VIM	0.846544	0.0062635	2.20318	-2.20318
HERPUD1 to SCGB3A2	HERPUD1	SCGB3A2	0.953252	0.00626476	2.2031	-2.2031
WNT7B to AIF1	WNT7B	AIF1	1.10089	0.00627681	2.20226	2.20226
GNLY to ITGAM	GNLY	ITGAM	0.888081	0.00628109	2.20197	-2.20197
NHSL2 to CRELD2	NHSL2	CRELD2	0.943894	0.0062837	2.20178	-2.20178
PTGDS to NUCB2	PTGDS	NUCB2	0.916855	0.0062995	2.20069	-2.20069
WFDC2 to WFDC2	WFDC2	WFDC2	1.50918	0.00630561	2.20027	2.20027
DIRAS3 to CEACAM5	DIRAS3	CEACAM5	0.927278	0.00631097	2.1999	-2.1999
FCN1 to PI16	FCN1	PI16	0.932468	0.00631245	2.1998	-2.1998
MANF to FCER1A	MANF	FCER1A	0.972956	0.00631559	2.19959	-2.19959
EHMT1 to CD1A	EHMT1	CD1A	1.01907	0.00631859	2.19938	2.19938
PRDX4 to SPCS3	PRDX4	SPCS3	1.0923	0.00632038	2.19926	2.19926
BCL2L1 to RTKN2	BCL2L1	RTKN2	0.9432	0.00632737	2.19878	-2.19878
EGFR to CHGB	EGFR	CHGB	1.03529	0.00632841	2.19871	2.19871
EPCAM to HMGA1	EPCAM	HMGA1	1.18598	0.00632891	2.19867	2.19867
CPA3 to CEACAM5	CPA3	CEACAM5	0.942139	0.00633083	2.19854	-2.19854
EPAS1 to BMPR2	EPAS1	BMPR2	0.899998	0.00633365	2.19835	-2.19835
TOP1 to KRT18	TOP1	KRT18	0.923974	0.00633405	2.19832	-2.19832
FABP4 to RAMP2	FABP4	RAMP2	1.33466	0.00633416	2.19831	2.19831
DCTPP1 to CD27	DCTPP1	CD27	0.951625	0.00633574	2.1982	-2.1982
WNT2 to BAX	WNT2	BAX	0.917557	0.00634839	2.19734	-2.19734
NKX2-1 to WNT3A	NKX2-1	WNT3A	1.10315	0.00636014	2.19653	2.19653
DMBT1 to S100A12	DMBT1	S100A12	0.88658	0.00636163	2.19643	-2.19643
RTKN2 to IFIT3	RTKN2	IFIT3	0.8692	0.00636995	2.19586	-2.19586
UBE2J1 to AXL	UBE2J1	AXL	0.9557	0.00638098	2.19511	-2.19511
CDK1 to ITGAX	CDK1	ITGAX	1.04314	0.00638225	2.19503	2.19503
GNG11 to FKBP11	GNG11	FKBP11	0.953253	0.00639543	2.19413	-2.19413
RTKN2 to ACKR1	RTKN2	ACKR1	1.11187	0.00639818	2.19394	2.19394
WNT2 to PDIA4	WNT2	PDIA4	0.894434	0.00639966	2.19384	-2.19384
CD52 to HAVCR2	CD52	HAVCR2	0.84858	0.00641045	2.19311	-2.19311
FABP4 to MS4A7	FABP4	MS4A7	0.595736	0.00641717	2.19266	-2.19266
ACTA2 to VIM	ACTA2	VIM	0.914309	0.00641856	2.19256	-2.19256
MMP7 to CD79B	MMP7	CD79B	0.849076	0.00642337	2.19224	-2.19224
MUC5AC to ZEB1	MUC5AC	ZEB1	1.15843	0.00642392	2.1922	2.1922
RTKN2 to SFTA2	RTKN2	SFTA2	0.773074	0.00642888	2.19186	-2.19186
KRT18 to LPAR2	KRT18	LPAR2	1.10032	0.00643421	2.19151	2.19151
FKBP11 to STAT6	FKBP11	STAT6	0.921333	0.0064379	2.19126	-2.19126
S100A7 to EREG	S100A7	EREG	0.949298	0.00645446	2.19014	-2.19014
FCN1 to HES1	FCN1	HES1	0.886665	0.00645454	2.19013	-2.19013
TOP1 to NKX2-1	TOP1	NKX2-1	0.91006	0.00645728	2.18995	-2.18995
HSPA5 to SPRY2	HSPA5	SPRY2	1.03686	0.00646953	2.18913	2.18913
UBE2J1 to CST3	UBE2J1	CST3	0.951975	0.00647226	2.18894	-2.18894
TBXA2R to CCNB2	TBXA2R	CCNB2	0.937571	0.00647504	2.18876	-2.18876
VEGFA to TGFB1	VEGFA	TGFB1	1.03425	0.00647702	2.18863	2.18863
SEC11C to PDIA6	SEC11C	PDIA6	1.07785	0.00648381	2.18817	2.18817
CCN2 to LUM	CCN2	LUM	1.06974	0.00648967	2.18778	2.18778
MS4A7 to OAS3	MS4A7	OAS3	0.919528	0.00649006	2.18775	-2.18775
CD14 to TNFRSF17	CD14	TNFRSF17	0.948555	0.00649352	2.18752	-2.18752
WT1 to IFIT1	WT1	IFIT1	0.902995	0.00649661	2.18731	-2.18731
COL15A1 to BCL2L11	COL15A1	BCL2L11	0.963469	0.00649911	2.18715	-2.18715
LGALS1 to TGFB1	LGALS1	TGFB1	0.965933	0.00651413	2.18614	-2.18614
PCNA to KDR	PCNA	KDR	1.0755	0.0065231	2.18555	2.18555
HERPUD1 to KRT14	HERPUD1	KRT14	0.954482	0.00652559	2.18538	-2.18538
FABP4 to DCN	FABP4	DCN	1.43509	0.00652647	2.18532	2.18532
CEACAM6 to SELENOS	CEACAM6	SELENOS	0.915482	0.00652877	2.18517	-2.18517
IFIT2 to CD247	IFIT2	CD247	0.943534	0.00653193	2.18496	-2.18496
AXL to WNT5A	AXL	WNT5A	1.07436	0.0065348	2.18477	2.18477
LGALS1 to ITM2C	LGALS1	ITM2C	0.911102	0.00653561	2.18471	-2.18471
BCL2L1 to MFAP5	BCL2L1	MFAP5	1.02458	0.00654329	2.1842	2.1842
TNF to CD1C	TNF	CD1C	1.06984	0.0065499	2.18377	2.18377
ZEB1 to PLPP5	ZEB1	PLPP5	0.940758	0.00655054	2.18372	-2.18372
TNFRSF17 to MUC5B	TNFRSF17	MUC5B	0.902039	0.00655214	2.18362	-2.18362
TBXA2R to TP63	TBXA2R	TP63	0.90827	0.00655224	2.18361	-2.18361
FABP4 to HAVCR2	FABP4	HAVCR2	0.617204	0.00655641	2.18333	-2.18333
TBXA2R to MEG3	TBXA2R	MEG3	0.930821	0.00655702	2.18329	-2.18329
GNG11 to MYDGF	GNG11	MYDGF	0.960363	0.00655715	2.18328	-2.18328
NUCB2 to MRC1	NUCB2	MRC1	1.07185	0.00655785	2.18324	2.18324
FCN1 to EPCAM	FCN1	EPCAM	0.880674	0.00656467	2.18279	-2.18279
FABP4 to CD68	FABP4	CD68	0.592326	0.006566	2.1827	-2.1827
CXCL9 to TERT	CXCL9	TERT	0.90039	0.00657281	2.18225	-2.18225
CD2 to HIST1H1C	CD2	HIST1H1C	0.940313	0.00657329	2.18222	-2.18222
SEC11C to ZEB1	SEC11C	ZEB1	1.03781	0.00658015	2.18176	2.18176
HMGA1 to DCTPP1	HMGA1	DCTPP1	1.04555	0.00658164	2.18167	2.18167
HERPUD1 to CST3	HERPUD1	CST3	0.935317	0.00658258	2.1816	-2.1816
CD14 to ANKRD28	CD14	ANKRD28	0.948449	0.00659549	2.18075	-2.18075
SEC11C to HYOU1	SEC11C	HYOU1	1.08062	0.00660083	2.1804	2.1804
DIRAS3 to S100A2	DIRAS3	S100A2	0.943011	0.00660703	2.17999	-2.17999
S100A9 to CD3G	S100A9	CD3G	0.908343	0.0066108	2.17975	-2.17975
IL32 to EPCAM	IL32	EPCAM	0.86833	0.00661823	2.17926	-2.17926
TGFB2 to CST3	TGFB2	CST3	0.941722	0.0066216	2.17904	-2.17904
MYC to PI16	MYC	PI16	0.961419	0.00663813	2.17795	-2.17795
CRELD2 to CD1C	CRELD2	CD1C	0.973572	0.00665235	2.17702	-2.17702
CCL18 to AIF1	CCL18	AIF1	1.11718	0.00665636	2.17676	2.17676
SNAI2 to GDF15	SNAI2	GDF15	0.938108	0.0066595	2.17656	-2.17656
S100A8 to TBXA2R	S100A8	TBXA2R	0.910171	0.00666552	2.17617	-2.17617
CFTR to NKG7	CFTR	NKG7	0.920751	0.00668708	2.17476	-2.17476
CCL22 to BMP4	CCL22	BMP4	0.88381	0.00670066	2.17388	-2.17388
IFIT2 to VIM	IFIT2	VIM	0.960128	0.00670849	2.17338	-2.17338
PIM2 to KRT15	PIM2	KRT15	0.902986	0.00671031	2.17326	-2.17326
LUM to ERLEC1	LUM	ERLEC1	0.953663	0.00671251	2.17311	-2.17311
S100A8 to TGFB3	S100A8	TGFB3	0.904822	0.00672068	2.17259	-2.17259
CEACAM6 to HMGA1	CEACAM6	HMGA1	0.924822	0.00673054	2.17195	-2.17195
S100A9 to GNLY	S100A9	GNLY	0.878348	0.00673076	2.17194	-2.17194
LGALS1 to FAP	LGALS1	FAP	0.956602	0.00673452	2.17169	-2.17169
MSLN to WNT7B	MSLN	WNT7B	1.2466	0.00674176	2.17123	2.17123
FKBP11 to SLC25A37	FKBP11	SLC25A37	0.941598	0.00674534	2.171	-2.171
FOXP3 to BMP4	FOXP3	BMP4	0.927738	0.00674911	2.17075	-2.17075
CD3D to BMP4	CD3D	BMP4	0.955158	0.00675318	2.17049	-2.17049
SPP1 to CD27	SPP1	CD27	0.839005	0.00675457	2.1704	-2.1704
HSPA5 to HMGA1	HSPA5	HMGA1	1.053	0.00675795	2.17019	2.17019
IFIT2 to BCL2	IFIT2	BCL2	0.93404	0.00677099	2.16935	-2.16935
CD247 to FGF7	CD247	FGF7	0.905895	0.00677619	2.16901	-2.16901
BCL2L1 to KLRG1	BCL2L1	KLRG1	0.965229	0.00677839	2.16887	-2.16887
IFIT2 to TNFRSF13C	IFIT2	TNFRSF13C	0.925599	0.00677901	2.16883	-2.16883
SEC11C to HERPUD1	SEC11C	HERPUD1	1.1175	0.00679577	2.16776	2.16776
PCNA to KRT6A	PCNA	KRT6A	1.09163	0.00680442	2.16721	2.16721
BCL2L1 to LCK	BCL2L1	LCK	0.955963	0.00682459	2.16592	-2.16592
MYDGF to HYOU1	MYDGF	HYOU1	1.05741	0.00682762	2.16573	2.16573
MYDGF to MFAP5	MYDGF	MFAP5	1.00989	0.00683492	2.16527	2.16527
FCN1 to FCN3	FCN1	FCN3	0.850629	0.00683557	2.16523	-2.16523
CA4 to HIF1A	CA4	HIF1A	0.844296	0.00683701	2.16513	-2.16513
CCL2 to UBE2J1	CCL2	UBE2J1	0.946783	0.00685162	2.16421	-2.16421
ITGAV to SCGB1A1	ITGAV	SCGB1A1	1.02761	0.00685257	2.16415	2.16415
FAS to AXL	FAS	AXL	1.03775	0.00685481	2.164	2.164
S100A9 to FCN3	S100A9	FCN3	0.825698	0.00685601	2.16393	-2.16393
HEY1 to ASCL1	HEY1	ASCL1	0.95957	0.00685676	2.16388	-2.16388
ATF4 to RNASE1	ATF4	RNASE1	0.957397	0.00688306	2.16222	-2.16222
FGFBP2 to RTKN2	FGFBP2	RTKN2	0.856472	0.0068916	2.16168	-2.16168
SLC25A4 to CEACAM6	SLC25A4	CEACAM6	1.05258	0.00690598	2.16077	2.16077
PTPRC to AXL	PTPRC	AXL	0.943342	0.00690763	2.16067	-2.16067
CD14 to MANF	CD14	MANF	0.924954	0.00690885	2.16059	-2.16059
VEGFA to KLRB1	VEGFA	KLRB1	0.976666	0.00691277	2.16035	-2.16035
PPARG to SPP1	PPARG	SPP1	0.868337	0.00691307	2.16033	-2.16033
FABP4 to IL1B	FABP4	IL1B	0.68645	0.0069198	2.15991	-2.15991
CST3 to UBE2J1	CST3	UBE2J1	0.957332	0.00692905	2.15933	-2.15933
FABP4 to COL1A1	FABP4	COL1A1	1.45425	0.00694473	2.15834	2.15834
MS4A7 to ITGA3	MS4A7	ITGA3	1.12769	0.00694699	2.1582	2.1582
RTKN2 to GKN2	RTKN2	GKN2	0.796075	0.00694975	2.15803	-2.15803
CD3G to IL11	CD3G	IL11	0.928218	0.00695657	2.1576	-2.1576
FCN1 to CD274	FCN1	CD274	0.912988	0.00696109	2.15732	-2.15732
MUC5AC to HAVCR2	MUC5AC	HAVCR2	0.870196	0.00696529	2.15706	-2.15706
WFDC2 to PKM	WFDC2	PKM	1.0877	0.00696761	2.15692	2.15692
FCER1A to IL2RA	FCER1A	IL2RA	0.918827	0.00699143	2.15543	-2.15543
HAVCR2 to ATF3	HAVCR2	ATF3	0.930824	0.00699451	2.15524	-2.15524
CLDN5 to GNLY	CLDN5	GNLY	0.91116	0.00700102	2.15484	-2.15484
FGFBP2 to TNFRSF9	FGFBP2	TNFRSF9	0.925831	0.007008	2.15441	-2.15441
CFTR to CSPG4	CFTR	CSPG4	0.900794	0.00702109	2.1536	-2.1536
CD14 to NHSL2	CD14	NHSL2	0.911465	0.00702838	2.15314	-2.15314
MSLN to NUCB2	MSLN	NUCB2	1.08097	0.00703302	2.15286	2.15286
TGFB2 to CD79A	TGFB2	CD79A	1.08726	0.00703413	2.15279	2.15279
TOP1 to KRT8	TOP1	KRT8	0.924174	0.00704221	2.15229	-2.15229
PIM2 to KRT14	PIM2	KRT14	0.895246	0.00705334	2.15161	-2.15161
CTLA4 to BMP4	CTLA4	BMP4	0.920014	0.00705379	2.15158	-2.15158
HMGA1 to GZMK	HMGA1	GZMK	0.943772	0.00705422	2.15155	-2.15155
GZMB to SLC25A37	GZMB	SLC25A37	0.938831	0.00706412	2.15094	-2.15094
KLRG1 to FGF7	KLRG1	FGF7	0.916748	0.00707311	2.15039	-2.15039
MS4A7 to IFIT2	MS4A7	IFIT2	0.904379	0.00707493	2.15028	-2.15028
DEFB1 to TP73	DEFB1	TP73	0.935665	0.00707738	2.15013	-2.15013
ISG20 to KRT5	ISG20	KRT5	0.965402	0.00707959	2.14999	-2.14999
FGFBP2 to NAPSA	FGFBP2	NAPSA	0.88081	0.00707997	2.14997	-2.14997
CD86 to FABP4	CD86	FABP4	0.858788	0.00708696	2.14954	-2.14954
SPINK1 to CPA3	SPINK1	CPA3	0.866177	0.0070889	2.14942	-2.14942
FABP4 to CD86	FABP4	CD86	0.650274	0.00709583	2.149	-2.149
IL7R to CTLA4	IL7R	CTLA4	1.14427	0.00710022	2.14873	2.14873
FGFBP2 to MCEMP1	FGFBP2	MCEMP1	0.911919	0.00710279	2.14857	-2.14857
MYDGF to MANF	MYDGF	MANF	1.06099	0.00710524	2.14842	2.14842
GZMB to AGR3	GZMB	AGR3	0.895645	0.0071096	2.14815	-2.14815
CD14 to BANK1	CD14	BANK1	0.959219	0.00711336	2.14793	-2.14793
LMAN1 to SEC11C	LMAN1	SEC11C	1.07042	0.00712548	2.14719	2.14719
EPAS1 to CD86	EPAS1	CD86	0.94677	0.00712703	2.14709	-2.14709
CD52 to ACTA2	CD52	ACTA2	0.834624	0.00713737	2.14646	-2.14646
MSLN to CCNB2	MSLN	CCNB2	1.07869	0.00714145	2.14621	2.14621
CEACAM5 to CDKN2A	CEACAM5	CDKN2A	0.898383	0.00714387	2.14607	-2.14607
ISG20 to IL4R	ISG20	IL4R	0.96637	0.00714639	2.14591	-2.14591
TBXA2R to ERLEC1	TBXA2R	ERLEC1	0.912257	0.0071516	2.1456	-2.1456
VEGFA to RTKN2	VEGFA	RTKN2	0.887805	0.00715438	2.14543	-2.14543
S100A8 to GZMA	S100A8	GZMA	0.880848	0.00716524	2.14477	-2.14477
ATG7 to CPA3	ATG7	CPA3	0.967124	0.00718603	2.14351	-2.14351
ATF4 to S100A8	ATF4	S100A8	0.974229	0.00718679	2.14347	-2.14347
PRDX4 to CTHRC1	PRDX4	CTHRC1	1.07205	0.00719031	2.14325	2.14325
S100A12 to CCL5	S100A12	CCL5	0.854904	0.00719099	2.14321	-2.14321
YAP1 to ITGAX	YAP1	ITGAX	1.01737	0.00719594	2.14291	2.14291
MMP12 to AXIN2	MMP12	AXIN2	0.897301	0.00720014	2.14266	-2.14266
ITGA3 to NUTF2	ITGA3	NUTF2	0.942071	0.00720048	2.14264	-2.14264
HIF1A to S100A9	HIF1A	S100A9	0.96943	0.00720189	2.14255	-2.14255
PDCD1 to EHMT1	PDCD1	EHMT1	1.10938	0.0072036	2.14245	2.14245
CDK1 to CXCL13	CDK1	CXCL13	0.97298	0.00720731	2.14223	-2.14223
CD274 to CD274	CD274	CD274	0.87597	0.00721444	2.1418	-2.1418
ITGA3 to SSR3	ITGA3	SSR3	0.943507	0.00722723	2.14103	-2.14103
HYOU1 to PDIA6	HYOU1	PDIA6	1.03604	0.00723083	2.14081	2.14081
CD274 to HES1	CD274	HES1	0.91659	0.00723745	2.14041	-2.14041
GKN2 to BCL2	GKN2	BCL2	0.939301	0.00724089	2.14021	-2.14021
HIF1A to CDH26	HIF1A	CDH26	0.959945	0.00725182	2.13955	-2.13955
LILRA4 to TP73	LILRA4	TP73	0.911679	0.00725227	2.13953	-2.13953
RETN to PLIN2	RETN	PLIN2	0.828062	0.00725241	2.13952	-2.13952
GNG11 to MFAP5	GNG11	MFAP5	0.968785	0.0072581	2.13918	-2.13918
PDGFRA to FABP4	PDGFRA	FABP4	0.828883	0.00726247	2.13892	-2.13892
CD2 to PDIA4	CD2	PDIA4	0.942758	0.00727741	2.13802	-2.13802
TBXA2R to KRT6A	TBXA2R	KRT6A	0.902627	0.00728032	2.13785	-2.13785
FCN1 to AKR1C1	FCN1	AKR1C1	0.894434	0.00728691	2.13746	-2.13746
RTKN2 to DUOX1	RTKN2	DUOX1	0.797996	0.00728773	2.13741	-2.13741
DMBT1 to FGF2	DMBT1	FGF2	0.925478	0.00729038	2.13725	-2.13725
FGF7 to TGFB2	FGF7	TGFB2	0.935141	0.0072951	2.13697	-2.13697
OAS3 to FABP4	OAS3	FABP4	0.916681	0.00729663	2.13688	-2.13688
MS4A7 to HAS2	MS4A7	HAS2	1.08779	0.00730358	2.13646	2.13646
NHSL2 to EGFR	NHSL2	EGFR	0.933673	0.00731019	2.13607	-2.13607
PDGFRA to GZMK	PDGFRA	GZMK	0.942556	0.00731419	2.13583	-2.13583
LUM to SPCS2	LUM	SPCS2	0.946471	0.00731895	2.13555	-2.13555
CCL18 to FGF7	CCL18	FGF7	1.13782	0.00732036	2.13547	2.13547
ZEB1 to UBE2J1	ZEB1	UBE2J1	0.930092	0.00732828	2.135	-2.135
TTC19 to CHGB	TTC19	CHGB	1.02026	0.00733199	2.13478	2.13478
S100A8 to CD247	S100A8	CD247	0.864581	0.00733529	2.13458	-2.13458
EPCAM to S100A2	EPCAM	S100A2	1.30772	0.00734318	2.13412	2.13412
EGFR to TGFB2	EGFR	TGFB2	0.944	0.00734345	2.1341	-2.1341
BANK1 to RNASE1	BANK1	RNASE1	0.835693	0.00734393	2.13407	-2.13407
RTKN2 to NAPSA	RTKN2	NAPSA	0.764165	0.00734395	2.13407	-2.13407
FABP4 to CD34	FABP4	CD34	1.57539	0.00734508	2.134	2.134
DEFB1 to PAEP	DEFB1	PAEP	1.03966	0.00736148	2.13303	2.13303
PIM2 to PDGFRB	PIM2	PDGFRB	0.923748	0.00736198	2.13301	-2.13301
HSPA5 to YAP1	HSPA5	YAP1	1.02658	0.00737119	2.13246	2.13246
S100A8 to GKN2	S100A8	GKN2	0.853824	0.00737231	2.1324	-2.1324
PDIA6 to HERPUD1	PDIA6	HERPUD1	1.05726	0.00737282	2.13237	2.13237
CLDN5 to ERLEC1	CLDN5	ERLEC1	0.923376	0.00737735	2.1321	-2.1321
FCN1 to LAG3	FCN1	LAG3	0.929365	0.0073795	2.13197	-2.13197
DUOX1 to GZMB	DUOX1	GZMB	0.951492	0.00737968	2.13196	-2.13196
GNLY to FGFBP2	GNLY	FGFBP2	0.741393	0.00738038	2.13192	-2.13192
PRDX4 to HSPA5	PRDX4	HSPA5	1.07654	0.00738658	2.13156	2.13156
S100A8 to CDK1	S100A8	CDK1	0.941349	0.00738875	2.13143	-2.13143
SPCS3 to ATP2A3	SPCS3	ATP2A3	1.02695	0.007389	2.13141	2.13141
CCL18 to MMP10	CCL18	MMP10	1.04356	0.00738918	2.1314	2.1314
S100A8 to DMBT1	S100A8	DMBT1	0.874132	0.00739381	2.13113	-2.13113
MUC5AC to IL1B	MUC5AC	IL1B	0.860795	0.0073996	2.13079	-2.13079
HERPUD1 to BMPR2	HERPUD1	BMPR2	0.953309	0.00741575	2.12985	-2.12985
STAT6 to PECAM1	STAT6	PECAM1	0.934392	0.00742007	2.12959	-2.12959
PDIA6 to PDIA3	PDIA6	PDIA3	1.05638	0.00742387	2.12937	2.12937
DIRAS3 to FKBP11	DIRAS3	FKBP11	0.914691	0.00743228	2.12888	-2.12888
ITGA3 to ERLEC1	ITGA3	ERLEC1	0.941499	0.00744332	2.12823	-2.12823
SLC25A4 to MFAP5	SLC25A4	MFAP5	1.04502	0.00744915	2.12789	2.12789
GKN2 to CD2	GKN2	CD2	0.922134	0.00744954	2.12787	-2.12787
CD27 to KRT15	CD27	KRT15	0.90893	0.00744988	2.12785	-2.12785
S100A12 to GZMA	S100A12	GZMA	0.879092	0.00745582	2.1275	-2.1275
MYDGF to SPCS3	MYDGF	SPCS3	1.05886	0.00745656	2.12746	2.12746
GNLY to NKG7	GNLY	NKG7	0.764548	0.00747709	2.12627	-2.12627
FCN1 to AKR1C2	FCN1	AKR1C2	0.889928	0.00747817	2.1262	-2.1262
EPCAM to TTC19	EPCAM	TTC19	1.12454	0.00747879	2.12617	2.12617
IDH1 to HLA-DRA	IDH1	HLA-DRA	0.958088	0.0074793	2.12614	-2.12614
S100A12 to TGFB3	S100A12	TGFB3	0.895079	0.00750306	2.12476	-2.12476
CA4 to ITGB1	CA4	ITGB1	0.683794	0.00750343	2.12474	-2.12474
AIF1 to FABP4	AIF1	FABP4	0.870521	0.00750834	2.12446	-2.12446
SELENOS to TBXA2R	SELENOS	TBXA2R	0.979685	0.00751497	2.12407	-2.12407
CDK1 to CD79A	CDK1	CD79A	0.901366	0.00753747	2.12277	-2.12277
CD274 to AGER	CD274	AGER	0.877933	0.00753764	2.12276	-2.12276
TPSAB1 to HLA-DQA1	TPSAB1	HLA-DQA1	0.921275	0.00753787	2.12275	-2.12275
TBXA2R to IFNG	TBXA2R	IFNG	0.957125	0.00755	2.12205	-2.12205
PECAM1 to TPSAB1	PECAM1	TPSAB1	1.06309	0.00755488	2.12177	2.12177
MS4A7 to LUM	MS4A7	LUM	1.13863	0.00755856	2.12156	2.12156
PKM to CD27	PKM	CD27	0.950423	0.00755865	2.12156	-2.12156
ATF4 to APLN	ATF4	APLN	0.962539	0.0075698	2.12092	-2.12092
SEC11C to MYDGF	SEC11C	MYDGF	1.07624	0.00757653	2.12053	2.12053
RTKN2 to AGR3	RTKN2	AGR3	0.769121	0.00758106	2.12027	-2.12027
TPSAB1 to WNT5A	TPSAB1	WNT5A	0.924652	0.00758404	2.1201	-2.1201
UCHL3 to CD27	UCHL3	CD27	0.966668	0.00758505	2.12004	-2.12004
HMGA1 to LPAR2	HMGA1	LPAR2	1.06455	0.00758886	2.11982	2.11982
GNG11 to SOD2	GNG11	SOD2	0.95	0.00759871	2.11926	-2.11926
GNLY to CXCR4	GNLY	CXCR4	0.856834	0.00760103	2.11913	-2.11913
FAS to SOD2	FAS	SOD2	1.0235	0.00760552	2.11887	2.11887
PCNA to PLVAP	PCNA	PLVAP	1.042	0.00762654	2.11767	2.11767
HSPA5 to FAS	HSPA5	FAS	1.02582	0.00762816	2.11758	2.11758
RTKN2 to ITGB1	RTKN2	ITGB1	0.761174	0.00763492	2.1172	-2.1172
FGFBP2 to TBXA2R	FGFBP2	TBXA2R	0.922536	0.00765001	2.11634	-2.11634
CD69 to WT1	CD69	WT1	0.909899	0.00766294	2.1156	-2.1156
PECAM1 to TGFB3	PECAM1	TGFB3	0.969197	0.00767041	2.11518	-2.11518
TPSAB1 to CEACAM5	TPSAB1	CEACAM5	0.948327	0.0076759	2.11487	-2.11487
S100A7 to SOX2	S100A7	SOX2	0.915967	0.00767842	2.11473	-2.11473
WNT3A to CDH26	WNT3A	CDH26	1.14792	0.00768704	2.11424	2.11424
PIM2 to CFTR	PIM2	CFTR	0.923842	0.00768882	2.11414	-2.11414
ZEB1 to DCTPP1	ZEB1	DCTPP1	0.962232	0.0076894	2.11411	-2.11411
TBXA2R to CXCR4	TBXA2R	CXCR4	0.915441	0.00769012	2.11407	-2.11407
FKBP11 to FOXI1	FKBP11	FOXI1	0.956201	0.00769264	2.11392	-2.11392
PIM2 to CD86	PIM2	CD86	0.936263	0.00769687	2.11369	-2.11369
PIM2 to IDH1	PIM2	IDH1	0.927269	0.00769744	2.11365	-2.11365
ITGAM to FGF10	ITGAM	FGF10	0.935463	0.0077004	2.11349	-2.11349
CTHRC1 to MMP12	CTHRC1	MMP12	0.939877	0.00770197	2.1134	-2.1134
SPCS3 to CPA3	SPCS3	CPA3	1.02083	0.0077041	2.11328	2.11328
TBXA2R to VPREB3	TBXA2R	VPREB3	0.963522	0.00770724	2.1131	-2.1131
WFDC2 to CFTR	WFDC2	CFTR	1.33438	0.00770768	2.11308	2.11308
CD14 to CXCL14	CD14	CXCL14	0.936513	0.00771933	2.11242	-2.11242
LGALS1 to GDF15	LGALS1	GDF15	0.942836	0.00772064	2.11235	-2.11235
SELENOS to GNG11	SELENOS	GNG11	0.968227	0.00773566	2.1115	-2.1115
MEG3 to ITM2C	MEG3	ITM2C	0.933928	0.00773848	2.11134	-2.11134
PRDX4 to DEFB1	PRDX4	DEFB1	0.974823	0.00773977	2.11127	-2.11127
LGALS1 to ATG7	LGALS1	ATG7	0.964241	0.00774201	2.11115	-2.11115
GNG11 to CRELD2	GNG11	CRELD2	0.938235	0.00775218	2.11058	-2.11058
ZEB1 to SPCS2	ZEB1	SPCS2	0.943102	0.0077531	2.11052	-2.11052
CA4 to ISG20	CA4	ISG20	0.82724	0.00776535	2.10984	-2.10984
LGALS1 to CRELD2	LGALS1	CRELD2	0.954945	0.00777195	2.10947	-2.10947
CST3 to TGFB2	CST3	TGFB2	0.958765	0.00777612	2.10924	-2.10924
HES1 to CD79B	HES1	CD79B	0.949054	0.00777676	2.1092	-2.1092
TBXA2R to CD69	TBXA2R	CD69	0.927831	0.00779222	2.10834	-2.10834
GKN2 to SNAI1	GKN2	SNAI1	0.921051	0.00779389	2.10825	-2.10825
CTLA4 to SCG2	CTLA4	SCG2	0.94657	0.00780036	2.10789	-2.10789
ITGA3 to IDH1	ITGA3	IDH1	0.928795	0.0078015	2.10782	-2.10782
SEC11C to DERL3	SEC11C	DERL3	1.08759	0.00780429	2.10767	2.10767
FAS to LPAR1	FAS	LPAR1	1.03443	0.00780954	2.10737	2.10737
PIM2 to MMP7	PIM2	MMP7	0.886905	0.00780981	2.10736	-2.10736
CEACAM6 to SPCS2	CEACAM6	SPCS2	0.926784	0.00781772	2.10692	-2.10692
SPP1 to PIM2	SPP1	PIM2	0.80731	0.00781937	2.10683	-2.10683
NHSL2 to SSR3	NHSL2	SSR3	0.946678	0.00782066	2.10676	-2.10676
TRAC to LTF	TRAC	LTF	0.941379	0.00782288	2.10663	-2.10663
RNASE1 to CCN2	RNASE1	CCN2	0.8918	0.00782967	2.10626	-2.10626
NKX2-1 to TTC19	NKX2-1	TTC19	1.13332	0.00784398	2.10546	2.10546
UBE2J1 to OAS3	UBE2J1	OAS3	0.969264	0.00784936	2.10517	-2.10517
PDIA6 to SPCS2	PDIA6	SPCS2	1.05449	0.007856	2.1048	2.1048
MS4A7 to ELN	MS4A7	ELN	1.09044	0.00786229	2.10445	2.10445
S100A2 to COL4A3	S100A2	COL4A3	1.24022	0.00786319	2.1044	2.1044
IFIT3 to TNFRSF13C	IFIT3	TNFRSF13C	0.925137	0.00786615	2.10424	-2.10424
HYOU1 to DERL3	HYOU1	DERL3	1.0318	0.00786859	2.1041	2.1041
FCER1G to AXL	FCER1G	AXL	0.862113	0.00787169	2.10393	-2.10393
IFIT2 to SLC1A3	IFIT2	SLC1A3	0.941475	0.00787513	2.10374	-2.10374
FGF7 to CXCR4	FGF7	CXCR4	0.932614	0.00787924	2.10352	-2.10352
CD52 to MARCO	CD52	MARCO	0.80412	0.00788498	2.1032	-2.1032
UBE2J1 to CLDN5	UBE2J1	CLDN5	0.968496	0.0078938	2.10271	-2.10271
FABP4 to IL1A	FABP4	IL1A	0.613267	0.00789495	2.10265	-2.10265
BCL2L1 to CD8A	BCL2L1	CD8A	0.959545	0.00789543	2.10262	-2.10262
HERPUD1 to SLC25A37	HERPUD1	SLC25A37	0.9499	0.00790714	2.10198	-2.10198
EPCAM to FGF7	EPCAM	FGF7	1.29081	0.00791063	2.10179	2.10179
COL1A2 to AXL	COL1A2	AXL	1.0373	0.00791517	2.10154	2.10154
SFTPD to BCL2	SFTPD	BCL2	0.924597	0.0079262	2.10093	-2.10093
PRDX4 to PIM2	PRDX4	PIM2	1.12974	0.00792764	2.10086	2.10086
TPSAB1 to SPP1	TPSAB1	SPP1	0.922593	0.00793347	2.10054	-2.10054
SOX9 to AXIN2	SOX9	AXIN2	1.08729	0.00793901	2.10023	2.10023
NKG7 to ITGAM	NKG7	ITGAM	0.915835	0.00793934	2.10022	-2.10022
FCN1 to GNLY	FCN1	GNLY	0.907906	0.00793971	2.1002	-2.1002
S100A9 to FOXP3	S100A9	FOXP3	0.936186	0.00795267	2.09949	-2.09949
FGFBP2 to NKG7	FGFBP2	NKG7	0.735014	0.0079682	2.09864	-2.09864
S100A7 to CGA	S100A7	CGA	0.954606	0.00796884	2.09861	-2.09861
CCL22 to AKR1C2	CCL22	AKR1C2	0.926131	0.00797443	2.0983	-2.0983
TBXA2R to HLA-DQB1	TBXA2R	HLA-DQB1	0.893491	0.0079787	2.09807	-2.09807
CTNNB1 to COL1A2	CTNNB1	COL1A2	1.02234	0.00798332	2.09782	2.09782
JCHAIN to PDCD1	JCHAIN	PDCD1	0.919623	0.00798375	2.09779	-2.09779
FGFBP2 to MSLN	FGFBP2	MSLN	0.904034	0.00798841	2.09754	-2.09754
S100A8 to CCL5	S100A8	CCL5	0.884439	0.00799449	2.09721	-2.09721
CTNNB1 to BMP4	CTNNB1	BMP4	1.03851	0.0080034	2.09673	2.09673
PCNA to SPINK1	PCNA	SPINK1	1.04904	0.00800466	2.09666	2.09666
GNLY to IFIT3	GNLY	IFIT3	0.914652	0.00800772	2.09649	-2.09649
FAP to PLPP5	FAP	PLPP5	0.925087	0.00800969	2.09638	-2.09638
HMGA1 to CPA3	HMGA1	CPA3	0.945346	0.00801196	2.09626	-2.09626
FKBP11 to ICAM1	FKBP11	ICAM1	0.964615	0.00802044	2.0958	-2.0958
ITGA3 to FGF7	ITGA3	FGF7	0.924541	0.00802312	2.09566	-2.09566
PDIA4 to SPCS2	PDIA4	SPCS2	1.07077	0.00803014	2.09528	2.09528
FCN1 to DIRAS3	FCN1	DIRAS3	0.938881	0.00803453	2.09504	-2.09504
HSPA5 to FKBP11	HSPA5	FKBP11	1.0427	0.00803898	2.0948	2.0948
EGFR to DCN	EGFR	DCN	0.940299	0.00804477	2.09449	-2.09449
HAS2 to SPRY2	HAS2	SPRY2	0.901602	0.00804675	2.09438	-2.09438
PTGDS to STAT6	PTGDS	STAT6	0.944329	0.00805016	2.0942	-2.0942
HERPUD1 to FOXI1	HERPUD1	FOXI1	0.964939	0.00805051	2.09418	-2.09418
DIRAS3 to CXCL13	DIRAS3	CXCL13	0.953222	0.00805482	2.09394	-2.09394
FKBP11 to MYC	FKBP11	MYC	0.953602	0.00806356	2.09347	-2.09347
STAT1 to ACTA2	STAT1	ACTA2	0.958107	0.00807126	2.09306	-2.09306
CRELD2 to CRELD2	CRELD2	CRELD2	1.07449	0.0080745	2.09288	2.09288
FCN1 to BMPR2	FCN1	BMPR2	0.875522	0.0080778	2.09271	-2.09271
KRT6A to CD79B	KRT6A	CD79B	0.863344	0.00808155	2.09251	-2.09251
PECAM1 to CD14	PECAM1	CD14	0.914213	0.00808254	2.09245	-2.09245
PIM2 to C1QC	PIM2	C1QC	0.941734	0.00808367	2.09239	-2.09239
CTNNB1 to CD27	CTNNB1	CD27	0.963813	0.00808856	2.09213	-2.09213
FCN1 to LGR6	FCN1	LGR6	0.929199	0.00808906	2.0921	-2.0921
ISG20 to KRT15	ISG20	KRT15	0.947618	0.00810304	2.09135	-2.09135
SPCS3 to TNFRSF17	SPCS3	TNFRSF17	1.05458	0.00810371	2.09132	2.09132
GLP1R to CENPF	GLP1R	CENPF	0.920577	0.00810668	2.09116	-2.09116
MS4A7 to IL1A	MS4A7	IL1A	0.853646	0.00811241	2.09085	-2.09085
ITGB6 to SFRP2	ITGB6	SFRP2	1.08788	0.00812613	2.09012	2.09012
TBXA2R to PDCD1	TBXA2R	PDCD1	0.941714	0.00813493	2.08965	-2.08965
UBE2J1 to PDGFRA	UBE2J1	PDGFRA	0.974392	0.00816277	2.08816	-2.08816
CLDN5 to CD68	CLDN5	CD68	0.93556	0.00816493	2.08805	-2.08805
TOP1 to MRC1	TOP1	MRC1	0.946316	0.00817804	2.08735	-2.08735
KRT18 to HMGA1	KRT18	HMGA1	1.16962	0.00818546	2.08696	2.08696
HERPUD1 to WWTR1	HERPUD1	WWTR1	0.954238	0.00819873	2.08625	-2.08625
MS4A7 to COL1A1	MS4A7	COL1A1	1.12041	0.00820148	2.08611	2.08611
LGALS1 to SMAD4	LGALS1	SMAD4	0.939595	0.00820367	2.08599	-2.08599
HAS2 to SPCS3	HAS2	SPCS3	0.918056	0.00820812	2.08576	-2.08576
AKR1B10 to TNFRSF13C	AKR1B10	TNFRSF13C	0.921162	0.00821171	2.08557	-2.08557
IRF1 to LILRA4	IRF1	LILRA4	1.05244	0.00822067	2.08509	2.08509
IL2RA to CGA	IL2RA	CGA	0.955643	0.00822522	2.08485	-2.08485
LGALS1 to PCNA	LGALS1	PCNA	0.952514	0.00823442	2.08437	-2.08437
LUM to CD79A	LUM	CD79A	1.09653	0.00823635	2.08427	2.08427
GNLY to VEGFA	GNLY	VEGFA	0.919272	0.00823823	2.08417	-2.08417
HSPA5 to SOX9	HSPA5	SOX9	1.04162	0.00823853	2.08415	2.08415
NKX2-1 to MMP10	NKX2-1	MMP10	1.10977	0.00825277	2.0834	2.0834
MEG3 to TREM2	MEG3	TREM2	0.966489	0.00826167	2.08293	-2.08293
ACTA2 to IL1A	ACTA2	IL1A	0.852377	0.0082635	2.08284	-2.08284
DCTPP1 to CD3E	DCTPP1	CD3E	0.957018	0.0082652	2.08275	-2.08275
EPAS1 to RAMP2	EPAS1	RAMP2	0.906135	0.00827241	2.08237	-2.08237
FGFBP2 to BCL2	FGFBP2	BCL2	0.883714	0.00828592	2.08166	-2.08166
NHSL2 to HMGA1	NHSL2	HMGA1	0.9341	0.00828596	2.08166	-2.08166
ABCC2 to CREB3L4	ABCC2	CREB3L4	1.06846	0.00828697	2.0816	2.0816
RHOA to WNT7B	RHOA	WNT7B	1.02555	0.00829447	2.08121	2.08121
TRAC to IL11	TRAC	IL11	0.94512	0.00830799	2.0805	-2.0805
HERPUD1 to WNT7B	HERPUD1	WNT7B	0.952598	0.00832125	2.07981	-2.07981
EPCAM to CDH26	EPCAM	CDH26	1.31125	0.00833045	2.07933	2.07933
TRAC to FOXP3	TRAC	FOXP3	1.07649	0.00833072	2.07932	2.07932
HMGA1 to KRT6A	HMGA1	KRT6A	1.08269	0.0083368	2.079	2.079
LGALS1 to BMP4	LGALS1	BMP4	0.948751	0.00833886	2.07889	-2.07889
HERPUD1 to LPAR2	HERPUD1	LPAR2	0.95999	0.00834027	2.07882	-2.07882
FGF7 to NKG7	FGF7	NKG7	0.957944	0.00834549	2.07855	-2.07855
LGALS1 to EMG1	LGALS1	EMG1	0.947676	0.00835246	2.07819	-2.07819
MKI67 to PPARG	MKI67	PPARG	0.911955	0.00835778	2.07791	-2.07791
AKR1C1 to IL32	AKR1C1	IL32	1.05984	0.00837669	2.07693	2.07693
LEF1 to TREM2	LEF1	TREM2	0.974919	0.0083842	2.07654	-2.07654
PCNA to HAS2	PCNA	HAS2	1.05857	0.0083881	2.07634	2.07634
WNT2 to SOX4	WNT2	SOX4	0.901206	0.00839428	2.07602	-2.07602
RNASE1 to GLP1R	RNASE1	GLP1R	0.976034	0.00839554	2.07595	-2.07595
IDH1 to FABP4	IDH1	FABP4	0.872925	0.00839587	2.07593	-2.07593
CA4 to STAT6	CA4	STAT6	0.854219	0.00839789	2.07583	-2.07583
BANK1 to CEACAM5	BANK1	CEACAM5	0.866369	0.00839901	2.07577	-2.07577
GKN2 to APLNR	GKN2	APLNR	0.920221	0.0084044	2.07549	-2.07549
CCNB2 to CD27	CCNB2	CD27	0.953641	0.00841182	2.07511	-2.07511
FGF7 to TBXA2R	FGF7	TBXA2R	0.939568	0.00841825	2.07478	-2.07478
HERPUD1 to KRT15	HERPUD1	KRT15	0.956217	0.00841925	2.07473	-2.07473
ACTA2 to RSPO3	ACTA2	RSPO3	0.903898	0.00842046	2.07466	-2.07466
ITGB1 to MFAP5	ITGB1	MFAP5	1.05105	0.00842464	2.07445	2.07445
HYOU1 to HSPA5	HYOU1	HSPA5	1.04365	0.00842584	2.07439	2.07439
FAP to MANF	FAP	MANF	0.951576	0.00842647	2.07435	-2.07435
PDIA6 to CEACAM6	PDIA6	CEACAM6	1.03204	0.00842996	2.07417	2.07417
WNT5A to AXL	WNT5A	AXL	1.08858	0.00843725	2.0738	2.0738
LGALS1 to HSPA5	LGALS1	HSPA5	0.962386	0.00844063	2.07363	-2.07363
NAPSA to RACGAP1	NAPSA	RACGAP1	0.915725	0.0084455	2.07337	-2.07337
LGALS1 to ITGAV	LGALS1	ITGAV	0.970965	0.00844563	2.07337	-2.07337
LGALS1 to LAMP3	LGALS1	LAMP3	0.964931	0.00844875	2.07321	-2.07321
FCN1 to TTC19	FCN1	TTC19	0.90148	0.00845436	2.07292	-2.07292
FCGR3A to GNLY	FCGR3A	GNLY	0.923077	0.00846068	2.07259	-2.07259
PCNA to LPAR2	PCNA	LPAR2	1.06267	0.00846601	2.07232	2.07232
KDR to IRF1	KDR	IRF1	0.922829	0.00848328	2.07144	-2.07144
TBXA2R to WNT7B	TBXA2R	WNT7B	0.91364	0.0084874	2.07123	-2.07123
KDR to LPAR1	KDR	LPAR1	0.96187	0.00849292	2.07094	-2.07094
GSR to CCL2	GSR	CCL2	0.962057	0.00850879	2.07013	-2.07013
STAT6 to GPR183	STAT6	GPR183	0.966224	0.00851007	2.07007	-2.07007
CCL21 to IL32	CCL21	IL32	1.04476	0.00851801	2.06966	2.06966
KRT18 to CDKN2A	KRT18	CDKN2A	0.928247	0.00854434	2.06832	-2.06832
MANF to FCN3	MANF	FCN3	0.976575	0.00854541	2.06827	-2.06827
PPARG to S100A2	PPARG	S100A2	0.891917	0.00855003	2.06803	-2.06803
FCN1 to VEGFA	FCN1	VEGFA	0.90652	0.00855025	2.06802	-2.06802
S100A7 to CXCR5	S100A7	CXCR5	0.939574	0.00855287	2.06789	-2.06789
RTKN2 to SOX4	RTKN2	SOX4	0.903869	0.00855305	2.06788	-2.06788
CLDN5 to SSR3	CLDN5	SSR3	0.959395	0.00855876	2.06759	-2.06759
CD14 to KLRB1	CD14	KLRB1	0.964033	0.00855908	2.06757	-2.06757
GNLY to UQCRHL	GNLY	UQCRHL	0.94479	0.00856659	2.06719	-2.06719
PDIA6 to PRDX4	PDIA6	PRDX4	1.0582	0.00856843	2.0671	2.0671
UBE2J1 to IL4R	UBE2J1	IL4R	0.967381	0.00857748	2.06664	-2.06664
ZEB1 to EMG1	ZEB1	EMG1	0.951656	0.0085842	2.0663	-2.0663
CD27 to S100A2	CD27	S100A2	0.922041	0.00859238	2.06589	-2.06589
VEGFA to GZMA	VEGFA	GZMA	0.965675	0.00860766	2.06511	-2.06511
LGALS1 to DCTPP1	LGALS1	DCTPP1	0.953952	0.00861229	2.06488	-2.06488
NKG7 to FGF7	NKG7	FGF7	0.879614	0.00862391	2.0643	-2.0643
TOP1 to BANK1	TOP1	BANK1	0.941684	0.00862965	2.06401	-2.06401
WNT3A to MMP10	WNT3A	MMP10	1.06882	0.00863472	2.06375	2.06375
PIM2 to STAT6	PIM2	STAT6	0.914571	0.0086353	2.06372	-2.06372
PTGDS to PI16	PTGDS	PI16	0.935274	0.00863771	2.0636	-2.0636
SPCS3 to CD79B	SPCS3	CD79B	1.02074	0.00864139	2.06342	2.06342
BMP4 to S100A9	BMP4	S100A9	1.06304	0.00864908	2.06303	2.06303
PDCD1 to CXCR4	PDCD1	CXCR4	1.19119	0.00864934	2.06302	2.06302
MAL to NUCB2	MAL	NUCB2	0.928046	0.00866543	2.06221	-2.06221
S100A7 to CFTR	S100A7	CFTR	0.937659	0.0086689	2.06204	-2.06204
KRT18 to S100A2	KRT18	S100A2	1.28364	0.00867316	2.06182	2.06182
MEG3 to MFAP5	MEG3	MFAP5	0.951999	0.00868396	2.06128	-2.06128
CST3 to MAL	CST3	MAL	0.960507	0.00870393	2.06028	-2.06028
BAX to IL4R	BAX	IL4R	1.02804	0.00871146	2.05991	2.05991
CD2 to WWTR1	CD2	WWTR1	0.954579	0.00871215	2.05987	-2.05987
GKN2 to TGFB2	GKN2	TGFB2	0.887591	0.00871688	2.05964	-2.05964
TBXA2R to ATP2A3	TBXA2R	ATP2A3	0.886888	0.00872162	2.0594	-2.0594
PTGDS to RNASE1	PTGDS	RNASE1	0.948469	0.00872243	2.05936	-2.05936
FAP to EHMT1	FAP	EHMT1	0.963123	0.00872445	2.05926	-2.05926
TBXA2R to PTPRC	TBXA2R	PTPRC	0.908004	0.00874083	2.05845	-2.05845
AIF1 to FGF10	AIF1	FGF10	0.958636	0.0087416	2.05841	-2.05841
KRT8 to GDF15	KRT8	GDF15	1.05418	0.00874506	2.05824	2.05824
CD14 to UBE2J1	CD14	UBE2J1	0.928692	0.00875283	2.05785	-2.05785
MYDGF to PLPP5	MYDGF	PLPP5	1.061	0.00875699	2.05765	2.05765
CD274 to MRC1	CD274	MRC1	0.920828	0.00875849	2.05757	-2.05757
RNASE1 to BCL2	RNASE1	BCL2	0.966671	0.00876566	2.05722	-2.05722
SELENOS to SNAI1	SELENOS	SNAI1	0.982106	0.00876594	2.0572	-2.0572
NKX2-1 to UQCRHL	NKX2-1	UQCRHL	1.1164	0.00880135	2.05545	2.05545
CEACAM6 to BPIFA1	CEACAM6	BPIFA1	0.95887	0.00880762	2.05514	-2.05514
CCL21 to FABP4	CCL21	FABP4	0.915512	0.00882273	2.0544	-2.0544
MSLN to DCTPP1	MSLN	DCTPP1	1.09348	0.00882606	2.05423	2.05423
CEACAM6 to PDIA4	CEACAM6	PDIA4	0.918128	0.00883064	2.05401	-2.05401
NKX2-1 to WFDC2	NKX2-1	WFDC2	1.48646	0.00883935	2.05358	2.05358
VEGFA to GNLY	VEGFA	GNLY	0.961033	0.00885394	2.05286	-2.05286
S100A12 to DUOX1	S100A12	DUOX1	0.863892	0.00886661	2.05224	-2.05224
MYDGF to HSPA5	MYDGF	HSPA5	1.04682	0.00888453	2.05137	2.05137
ITGA3 to PDIA4	ITGA3	PDIA4	0.926895	0.00888751	2.05122	-2.05122
PCNA to SCG2	PCNA	SCG2	1.02773	0.00889145	2.05103	2.05103
RTKN2 to EGFR	RTKN2	EGFR	0.847764	0.00890223	2.0505	-2.0505
VPREB3 to PI16	VPREB3	PI16	0.953984	0.00891032	2.05011	-2.05011
GPR183 to ATF3	GPR183	ATF3	0.923992	0.00891042	2.0501	-2.0501
CTHRC1 to FOXI1	CTHRC1	FOXI1	0.943443	0.00891319	2.04997	-2.04997
KDR to ATF3	KDR	ATF3	0.958868	0.0089183	2.04972	-2.04972
KRT5 to CPA3	KRT5	CPA3	0.885417	0.00892642	2.04932	-2.04932
EREG to ATP2A3	EREG	ATP2A3	0.929666	0.00892771	2.04926	-2.04926
EPAS1 to ZEB1	EPAS1	ZEB1	0.930358	0.0089291	2.04919	-2.04919
MUC5AC to IL1A	MUC5AC	IL1A	0.811864	0.00893624	2.04885	-2.04885
LCK to IL11	LCK	IL11	0.943843	0.0089411	2.04861	-2.04861
POSTN to ELANE	POSTN	ELANE	0.869725	0.00894695	2.04832	-2.04832
PKM to MS4A1	PKM	MS4A1	0.957474	0.00894949	2.0482	-2.0482
NUTF2 to IL32	NUTF2	IL32	0.967214	0.00895852	2.04776	-2.04776
CD274 to FCN1	CD274	FCN1	0.94934	0.00895989	2.0477	-2.0477
AGR3 to BMP4	AGR3	BMP4	1.14688	0.00896188	2.0476	2.0476
S100A8 to KLRC1	S100A8	KLRC1	0.923326	0.00896386	2.0475	-2.0475
TBXA2R to SOX4	TBXA2R	SOX4	0.902908	0.00896638	2.04738	-2.04738
AGR3 to SPINK1	AGR3	SPINK1	1.13082	0.00896976	2.04722	2.04722
PLIN2 to IL1A	PLIN2	IL1A	0.799261	0.00897338	2.04704	-2.04704
NHSL2 to CD14	NHSL2	CD14	0.929784	0.0089789	2.04678	-2.04678
FCN1 to ATP2A3	FCN1	ATP2A3	0.879934	0.00898392	2.04653	-2.04653
SPP1 to MS4A1	SPP1	MS4A1	0.866677	0.0089941	2.04604	-2.04604
SLC1A3 to IFIT2	SLC1A3	IFIT2	0.935374	0.00899493	2.046	-2.046
FABP4 to TPSAB1	FABP4	TPSAB1	1.28976	0.00900444	2.04554	2.04554
MYDGF to XBP1	MYDGF	XBP1	1.0669	0.00901078	2.04524	2.04524
FABP4 to GNG11	FABP4	GNG11	1.50692	0.00901513	2.04503	2.04503
LUM to CEACAM6	LUM	CEACAM6	0.956965	0.00902173	2.04471	-2.04471
HMGA1 to HMGA1	HMGA1	HMGA1	1.07747	0.00902436	2.04458	2.04458
PRDX4 to ITM2C	PRDX4	ITM2C	1.12999	0.00902886	2.04437	2.04437
RNASE1 to CPA3	RNASE1	CPA3	0.935939	0.00903468	2.04409	-2.04409
HLA-DQB1 to ATF3	HLA-DQB1	ATF3	0.933228	0.00903855	2.0439	-2.0439
ACTA2 to IFIT2	ACTA2	IFIT2	0.901658	0.00904616	2.04354	-2.04354
HIF1A to SFRP4	HIF1A	SFRP4	0.960579	0.00904972	2.04336	-2.04336
CA4 to ZEB1	CA4	ZEB1	0.797822	0.00905039	2.04333	-2.04333
KDR to BCL2	KDR	BCL2	0.94112	0.00905214	2.04325	-2.04325
CEACAM6 to WNT3A	CEACAM6	WNT3A	0.948877	0.00906303	2.04273	-2.04273
CD52 to CD86	CD52	CD86	0.899602	0.00907271	2.04226	-2.04226
CA4 to RTKN2	CA4	RTKN2	0.773323	0.00907634	2.04209	-2.04209
S100A8 to AGER	S100A8	AGER	0.820494	0.00908509	2.04167	-2.04167
CD27 to ERN2	CD27	ERN2	0.911837	0.00908854	2.04151	-2.04151
CCL5 to KDR	CCL5	KDR	0.915368	0.00909183	2.04135	-2.04135
FAS to MRC1	FAS	MRC1	0.974488	0.0090941	2.04124	-2.04124
GDF15 to RTKN2	GDF15	RTKN2	1.12358	0.00909563	2.04117	2.04117
POSTN to ACKR1	POSTN	ACKR1	1.19554	0.00909829	2.04104	2.04104
FAP to MFAP5	FAP	MFAP5	0.973664	0.00910973	2.04049	-2.04049
GKN2 to CD3D	GKN2	CD3D	0.925985	0.00911101	2.04043	-2.04043
GNLY to CA4	GNLY	CA4	0.851464	0.00911371	2.0403	-2.0403
CCL2 to ITM2C	CCL2	ITM2C	0.83013	0.00911464	2.04026	-2.04026
HSPA5 to EMG1	HSPA5	EMG1	1.03712	0.00912006	2.04	2.04
TBXA2R to CD1C	TBXA2R	CD1C	0.93622	0.00913056	2.0395	-2.0395
HSPA5 to BCL2L1	HSPA5	BCL2L1	1.04605	0.00914355	2.03889	2.03889
HERPUD1 to HMGA1	HERPUD1	HMGA1	0.972056	0.00914477	2.03883	-2.03883
CEACAM6 to SSR3	CEACAM6	SSR3	0.933663	0.00914743	2.0387	-2.0387
GNG11 to CD44	GNG11	CD44	0.940136	0.00915908	2.03815	-2.03815
LGALS1 to PDIA3	LGALS1	PDIA3	0.952087	0.00916168	2.03802	-2.03802
FGFBP2 to CA4	FGFBP2	CA4	0.845766	0.00916757	2.03775	-2.03775
COL4A3 to S100A12	COL4A3	S100A12	0.890527	0.00917082	2.03759	-2.03759
FKBP11 to CXCL9	FKBP11	CXCL9	0.960584	0.00917448	2.03742	-2.03742
HIF1A to SEC11C	HIF1A	SEC11C	0.947611	0.00918179	2.03707	-2.03707
EPCAM to LPAR2	EPCAM	LPAR2	1.10589	0.00919206	2.03659	2.03659
TTC19 to ELN	TTC19	ELN	0.972414	0.00920066	2.03618	-2.03618
SPINK1 to TNFRSF17	SPINK1	TNFRSF17	0.933731	0.00920183	2.03613	-2.03613
LGALS1 to UCHL3	LGALS1	UCHL3	0.95531	0.00920909	2.03578	-2.03578
S100A7 to CCR7	S100A7	CCR7	0.942148	0.00921669	2.03543	-2.03543
LGALS1 to SELENOS	LGALS1	SELENOS	0.952883	0.00922124	2.03521	-2.03521
MUC5AC to MS4A7	MUC5AC	MS4A7	0.821882	0.00922769	2.03491	-2.03491
CFTR to TBXA2R	CFTR	TBXA2R	0.912002	0.00922932	2.03483	-2.03483
TP73 to MRC1	TP73	MRC1	1.19381	0.00923277	2.03467	2.03467
DUOX1 to RTKN2	DUOX1	RTKN2	0.903975	0.00923623	2.03451	-2.03451
GZMB to SFRP4	GZMB	SFRP4	0.893418	0.00923653	2.03449	-2.03449
AXL to SAA2	AXL	SAA2	1.03025	0.00924371	2.03415	2.03415
S100A7 to BPIFA1	S100A7	BPIFA1	0.93764	0.00924417	2.03413	-2.03413
CPA3 to ATP2A3	CPA3	ATP2A3	0.923621	0.00924956	2.03388	-2.03388
HIF1A to ATG7	HIF1A	ATG7	0.971087	0.00925033	2.03384	-2.03384
RTKN2 to CLDN5	RTKN2	CLDN5	0.839651	0.0092577	2.0335	-2.0335
WFDC2 to FAS	WFDC2	FAS	1.08785	0.00925781	2.03349	2.03349
CD2 to UBE2J1	CD2	UBE2J1	0.938562	0.00927632	2.03262	-2.03262
FABP4 to WT1	FABP4	WT1	0.625673	0.00927736	2.03258	-2.03258
PDIA4 to HSPA5	PDIA4	HSPA5	1.0651	0.00928919	2.03202	2.03202
CCL2 to TGFB3	CCL2	TGFB3	0.917702	0.00929993	2.03152	-2.03152
S100A8 to SFTPD	S100A8	SFTPD	0.836537	0.00930237	2.03141	-2.03141
HERPUD1 to SOD2	HERPUD1	SOD2	0.952182	0.00930753	2.03117	-2.03117
TGFB2 to NUCB2	TGFB2	NUCB2	0.943735	0.00931901	2.03063	-2.03063
TBXA2R to CCL21	TBXA2R	CCL21	0.916592	0.00933102	2.03007	-2.03007
CCL22 to FOXJ1	CCL22	FOXJ1	0.891184	0.00933136	2.03005	-2.03005
FGF7 to PTPRC	FGF7	PTPRC	0.956401	0.00933665	2.02981	-2.02981
BCL2L11 to AIF1	BCL2L11	AIF1	0.933354	0.00933865	2.02972	-2.02972
FABP4 to FCER1G	FABP4	FCER1G	0.602664	0.00934522	2.02941	-2.02941
TBXA2R to HERPUD1	TBXA2R	HERPUD1	0.906083	0.00935645	2.02889	-2.02889
JCHAIN to KLRG1	JCHAIN	KLRG1	0.87871	0.00935701	2.02886	-2.02886
NKX2-1 to HMGA1	NKX2-1	HMGA1	1.19373	0.00936489	2.0285	2.0285
KRT8 to CDKN2A	KRT8	CDKN2A	0.940274	0.00936732	2.02838	-2.02838
HIF1A to CD14	HIF1A	CD14	0.975688	0.00936847	2.02833	-2.02833
CTNNB1 to SPRY2	CTNNB1	SPRY2	1.0473	0.00936896	2.02831	2.02831
FCER1G to FGF10	FCER1G	FGF10	0.934948	0.00937671	2.02795	-2.02795
CD14 to CTLA4	CD14	CTLA4	0.962252	0.00938041	2.02778	-2.02778
NHSL2 to MANF	NHSL2	MANF	0.947868	0.00938343	2.02764	-2.02764
KRT18 to RTKN2	KRT18	RTKN2	0.90693	0.00939214	2.02724	-2.02724
PTGDS to WWTR1	PTGDS	WWTR1	0.949438	0.00939397	2.02715	-2.02715
ERLEC1 to SPARCL1	ERLEC1	SPARCL1	0.955597	0.00939585	2.02706	-2.02706
S100A7 to SLC25A4	S100A7	SLC25A4	0.896218	0.00939892	2.02692	-2.02692
GZMA to WNT5A	GZMA	WNT5A	0.957194	0.00940171	2.02679	-2.02679
FAS to CREB3L4	FAS	CREB3L4	1.02398	0.00941721	2.02608	2.02608
CD52 to COL1A1	CD52	COL1A1	1.19347	0.00942402	2.02576	2.02576
PDIA4 to SSR3	PDIA4	SSR3	1.07507	0.00942808	2.02558	2.02558
TERT to LY6D	TERT	LY6D	1.09058	0.00943464	2.02527	2.02527
LGALS1 to CTHRC1	LGALS1	CTHRC1	0.956042	0.00944699	2.02471	-2.02471
CD79A to KRT14	CD79A	KRT14	0.912325	0.00945997	2.02411	-2.02411
HSPA5 to EGFR	HSPA5	EGFR	1.03675	0.00946837	2.02372	2.02372
FCER1G to CD69	FCER1G	CD69	0.899944	0.00947944	2.02322	-2.02322
BMPR2 to RNASE1	BMPR2	RNASE1	0.924061	0.00948273	2.02307	-2.02307
CD2 to CRELD2	CD2	CRELD2	0.946384	0.00948833	2.02281	-2.02281
KDR to NKG7	KDR	NKG7	0.926601	0.00951049	2.0218	-2.0218
HSPA5 to SOX4	HSPA5	SOX4	1.0428	0.00952364	2.0212	2.0212
RNASE1 to KRT8	RNASE1	KRT8	0.887125	0.00952392	2.02118	-2.02118
WT1 to PIM2	WT1	PIM2	0.863779	0.00952563	2.02111	-2.02111
PDCD1 to CD2	PDCD1	CD2	1.21758	0.00953303	2.02077	2.02077
PDIA4 to MANF	PDIA4	MANF	1.06221	0.00953379	2.02073	2.02073
TOP2A to SPCS2	TOP2A	SPCS2	1.03183	0.00953748	2.02057	2.02057
IFIT3 to C1QC	IFIT3	C1QC	0.922516	0.00953753	2.02056	-2.02056
PDIA3 to CCL5	PDIA3	CCL5	0.973144	0.00953996	2.02045	-2.02045
EPCAM to CFTR	EPCAM	CFTR	1.28565	0.00954243	2.02034	2.02034
MSLN to IFIT2	MSLN	IFIT2	1.06989	0.00954911	2.02004	2.02004
ITGA3 to SPCS2	ITGA3	SPCS2	0.935173	0.00955054	2.01997	-2.01997
IDH1 to GZMK	IDH1	GZMK	0.958236	0.00955656	2.0197	-2.0197
MYC to MFAP5	MYC	MFAP5	0.969482	0.00956191	2.01946	-2.01946
CFTR to GNG11	CFTR	GNG11	0.875418	0.0095671	2.01922	-2.01922
HIF1A to ERLEC1	HIF1A	ERLEC1	0.970678	0.00957265	2.01897	-2.01897
CD68 to IL1A	CD68	IL1A	0.841601	0.00957753	2.01875	-2.01875
IL32 to HES1	IL32	HES1	0.887103	0.00958268	2.01851	-2.01851
KDR to LGR6	KDR	LGR6	0.964746	0.00959397	2.018	-2.018
KRT18 to EGFR	KRT18	EGFR	1.11493	0.0095956	2.01793	2.01793
HERPUD1 to TTC19	HERPUD1	TTC19	0.956121	0.00960424	2.01754	-2.01754
FKBP11 to NFKB1	FKBP11	NFKB1	0.943785	0.00961162	2.0172	-2.0172
GKN2 to CD3G	GKN2	CD3G	0.934122	0.0096118	2.0172	-2.0172
HIF1A to FKBP11	HIF1A	FKBP11	0.966887	0.00961723	2.01695	-2.01695
TRAC to FGF7	TRAC	FGF7	0.924278	0.00962507	2.0166	-2.0166
S100A7 to PIM2	S100A7	PIM2	0.914283	0.00962636	2.01654	-2.01654
EPAS1 to CCL2	EPAS1	CCL2	0.920045	0.00964011	2.01592	-2.01592
CHGB to TERT	CHGB	TERT	0.962196	0.00964395	2.01574	-2.01574
SNCA to LAG3	SNCA	LAG3	0.966894	0.00964493	2.0157	-2.0157
C1QC to MUC5AC	C1QC	MUC5AC	0.888102	0.00964524	2.01569	-2.01569
GNLY to CD247	GNLY	CD247	0.817002	0.00965573	2.01521	-2.01521
CENPF to CD79A	CENPF	CD79A	0.922715	0.00966623	2.01474	-2.01474
MGST1 to FGF2	MGST1	FGF2	0.952513	0.00966828	2.01465	-2.01465
CA4 to CCN2	CA4	CCN2	0.828251	0.0096726	2.01446	-2.01446
FGF7 to VIM	FGF7	VIM	0.896328	0.0096737	2.01441	-2.01441
LGALS1 to FCER1A	LGALS1	FCER1A	0.962244	0.00967595	2.01431	-2.01431
SELENOS to CD34	SELENOS	CD34	0.966235	0.00967998	2.01413	-2.01413
YAP1 to AXL	YAP1	AXL	1.06976	0.00968056	2.0141	2.0141
BCL2L1 to CCL5	BCL2L1	CCL5	0.941419	0.00968764	2.01378	-2.01378
CD52 to LUM	CD52	LUM	1.20231	0.00969093	2.01363	2.01363
CTNNB1 to EGFR	CTNNB1	EGFR	1.05778	0.0096985	2.0133	2.0133
LILRA4 to C20orf85	LILRA4	C20orf85	0.921273	0.00970262	2.01311	-2.01311
IFIT1 to CXCL9	IFIT1	CXCL9	0.90937	0.0097075	2.01289	-2.01289
HMGA1 to SLC25A37	HMGA1	SLC25A37	1.04361	0.00970945	2.01281	2.01281
RTKN2 to RACGAP1	RTKN2	RACGAP1	0.95932	0.00972263	2.01222	-2.01222
PRDX4 to BCL2	PRDX4	BCL2	1.04344	0.00972595	2.01207	2.01207
UCHL3 to TPSAB1	UCHL3	TPSAB1	0.981565	0.00973324	2.01174	-2.01174
LGALS1 to SSR3	LGALS1	SSR3	0.958517	0.0097463	2.01116	-2.01116
CD14 to FCN3	CD14	FCN3	0.901945	0.00975112	2.01095	-2.01095
LGALS1 to PDIA4	LGALS1	PDIA4	0.949872	0.00975185	2.01091	-2.01091
WFDC2 to TTC19	WFDC2	TTC19	1.1169	0.00975266	2.01088	2.01088
CD69 to SNCA	CD69	SNCA	0.94972	0.00975417	2.01081	-2.01081
UGDH to TNF	UGDH	TNF	1.03313	0.00976931	2.01014	2.01014
ITGB6 to APLNR	ITGB6	APLNR	1.04742	0.00977031	2.01009	2.01009
FOXP3 to NUCB2	FOXP3	NUCB2	0.880588	0.00977207	2.01001	-2.01001
HMGA1 to MAL	HMGA1	MAL	0.948452	0.00977759	2.00977	-2.00977
ELANE to CTHRC1	ELANE	CTHRC1	0.872431	0.00977779	2.00976	-2.00976
GNG11 to DNAJB9	GNG11	DNAJB9	0.934857	0.00977961	2.00968	-2.00968
TBXA2R to LYZ	TBXA2R	LYZ	0.909292	0.00978173	2.00958	-2.00958
PIM2 to FCER1A	PIM2	FCER1A	0.890944	0.00978632	2.00938	-2.00938
HERPUD1 to FGF7	HERPUD1	FGF7	0.933101	0.00979027	2.00921	-2.00921
NUTF2 to LTB	NUTF2	LTB	0.976136	0.00979501	2.009	-2.009
HYOU1 to SPCS2	HYOU1	SPCS2	1.0425	0.00980106	2.00873	2.00873
MUC5AC to CD68	MUC5AC	CD68	0.850136	0.0098063	2.00849	-2.00849
CPA3 to CD86	CPA3	CD86	0.918438	0.00981699	2.00802	-2.00802
PDIA3 to KLRB1	PDIA3	KLRB1	0.979113	0.00982593	2.00763	-2.00763
ACTA2 to OAS2	ACTA2	OAS2	0.880773	0.00984202	2.00692	-2.00692
FOXP3 to HEY1	FOXP3	HEY1	0.941079	0.00985327	2.00642	-2.00642
CD14 to FASLG	CD14	FASLG	0.958911	0.00985444	2.00637	-2.00637
MEG3 to HERPUD1	MEG3	HERPUD1	0.945289	0.0098618	2.00604	-2.00604
HAS2 to HMGA1	HAS2	HMGA1	0.920361	0.00988321	2.0051	-2.0051
MYDGF to SELENOS	MYDGF	SELENOS	1.04669	0.00988365	2.00508	2.00508
GNG11 to FCGR3A	GNG11	FCGR3A	0.923105	0.00988659	2.00495	-2.00495
ATF6 to S100A12	ATF6	S100A12	0.980888	0.0098976	2.00447	-2.00447
SLC25A4 to OAS3	SLC25A4	OAS3	1.04651	0.00989776	2.00446	2.00446
WNT5A to PCNA	WNT5A	PCNA	1.06413	0.00990427	2.00418	2.00418
FOXP3 to SOX9	FOXP3	SOX9	0.910749	0.00990536	2.00413	-2.00413
KRT18 to NUTF2	KRT18	NUTF2	1.09037	0.00990719	2.00405	2.00405
CD14 to PCNA	CD14	PCNA	0.935036	0.0099075	2.00404	-2.00404
CD8B to KRT17	CD8B	KRT17	0.921461	0.00992282	2.00336	-2.00336
TPSAB1 to GNG11	TPSAB1	GNG11	1.06264	0.00992434	2.0033	2.0033
LMAN1 to MANF	LMAN1	MANF	1.05335	0.00992614	2.00322	2.00322
TGFB2 to ERLEC1	TGFB2	ERLEC1	0.958495	0.00992779	2.00315	-2.00315
KRT18 to FGF7	KRT18	FGF7	1.23957	0.00995083	2.00214	2.00214
MYDGF to PDIA6	MYDGF	PDIA6	1.04254	0.00995629	2.0019	2.0019
CCL5 to FGFBP2	CCL5	FGFBP2	0.898967	0.00995673	2.00188	-2.00188
S100A12 to MRC1	S100A12	MRC1	0.860882	0.0099572	2.00186	-2.00186
RTKN2 to RNASE1	RTKN2	RNASE1	0.782532	0.00995899	2.00178	-2.00178
NHSL2 to GPR183	NHSL2	GPR183	0.937173	0.00998238	2.00077	-2.00077
CD68 to IFIT2	CD68	IFIT2	0.913205	0.00999159	2.00037	-2.00037
ITGB1 to LCK	ITGB1	LCK	0.923668	0.00999328	2.00029	-2.00029
KRT18 to IDH1	KRT18	IDH1	1.12294	0.0100002	1.99999	1.99999
ITGAV to SLC25A4	ITGAV	SLC25A4	1.04024	0.0100062	1.99973	1.99973
AGER to RTKN2	AGER	RTKN2	0.742241	0.0100068	1.99971	-1.99971
HERPUD1 to WFDC2	HERPUD1	WFDC2	0.940915	0.010012	1.99948	-1.99948
FGF7 to FN1	FGF7	FN1	0.897276	0.0100208	1.9991	-1.9991
HEY1 to CD79A	HEY1	CD79A	0.924704	0.0100227	1.99902	-1.99902
CA4 to ATF6	CA4	ATF6	0.83877	0.0100403	1.99825	-1.99825
FKBP11 to ITGAV	FKBP11	ITGAV	0.940536	0.0100482	1.99791	-1.99791
GNLY to ATF3	GNLY	ATF3	0.923537	0.0100501	1.99783	-1.99783
RNASE1 to WT1	RNASE1	WT1	1.06149	0.0100647	1.9972	1.9972
FKBP11 to FGF7	FKBP11	FGF7	0.920781	0.0100678	1.99707	-1.99707
NUTF2 to TPSAB1	NUTF2	TPSAB1	0.973194	0.0100852	1.99632	-1.99632
LGALS1 to ERLEC1	LGALS1	ERLEC1	0.937836	0.0101088	1.9953	-1.9953
CD14 to CD69	CD14	CD69	0.913489	0.0101103	1.99524	-1.99524
HLA-DQA1 to RETN	HLA-DQA1	RETN	0.956555	0.0101128	1.99513	-1.99513
WT1 to TNFRSF13C	WT1	TNFRSF13C	0.90229	0.0101223	1.99472	-1.99472
KRT18 to RACGAP1	KRT18	RACGAP1	0.954939	0.0101436	1.99381	-1.99381
SPINK1 to DIRAS3	SPINK1	DIRAS3	0.873437	0.0101551	1.99332	-1.99332
JCHAIN to KLRC1	JCHAIN	KLRC1	0.813525	0.0101655	1.99287	-1.99287
WNT2 to FKBP11	WNT2	FKBP11	0.908081	0.0101877	1.99192	-1.99192
WNT2 to PDIA6	WNT2	PDIA6	0.914839	0.0101978	1.9915	-1.9915
HERPUD1 to UGDH	HERPUD1	UGDH	0.958069	0.0102005	1.99138	-1.99138
TNFRSF17 to CFTR	TNFRSF17	CFTR	0.902606	0.010203	1.99127	-1.99127
ITGAM to PIM2	ITGAM	PIM2	0.892558	0.0102068	1.99111	-1.99111
ATF6 to GNG11	ATF6	GNG11	0.955343	0.0102144	1.99079	-1.99079
ITGAE to PLIN2	ITGAE	PLIN2	0.906112	0.0102259	1.9903	-1.9903
HIF1A to PDIA4	HIF1A	PDIA4	0.966008	0.0102352	1.98991	-1.98991
CD14 to GZMA	CD14	GZMA	0.955915	0.0102354	1.9899	-1.9899
CD27 to SPP1	CD27	SPP1	0.925571	0.0102387	1.98976	-1.98976
BCL2L1 to KLRB1	BCL2L1	KLRB1	0.956071	0.0102504	1.98926	-1.98926
CD28 to SNCA	CD28	SNCA	0.9325	0.0102539	1.98911	-1.98911
FN1 to RACGAP1	FN1	RACGAP1	1.01959	0.0102546	1.98908	1.98908
SOX4 to POSTN	SOX4	POSTN	0.941901	0.0102654	1.98863	-1.98863
VEGFA to AGER	VEGFA	AGER	0.888125	0.0102689	1.98847	-1.98847
SFRP4 to RACGAP1	SFRP4	RACGAP1	0.91464	0.0102722	1.98834	-1.98834
TNFRSF17 to FCER1A	TNFRSF17	FCER1A	0.868363	0.0102913	1.98753	-1.98753
IFIT1 to CXCR5	IFIT1	CXCR5	0.93685	0.0103062	1.9869	-1.9869
HSPA5 to PIM2	HSPA5	PIM2	1.04148	0.0103065	1.98689	1.98689
ELANE to CD2	ELANE	CD2	0.874027	0.0103122	1.98665	-1.98665
PCNA to RETN	PCNA	RETN	1.01827	0.0103193	1.98635	1.98635
TBXA2R to FGFBP2	TBXA2R	FGFBP2	0.950886	0.0103257	1.98608	-1.98608
RTKN2 to WNT3A	RTKN2	WNT3A	0.892748	0.0103259	1.98607	-1.98607
IL2RA to AKR1C2	IL2RA	AKR1C2	0.930738	0.0103274	1.98601	-1.98601
HAS2 to PDIA4	HAS2	PDIA4	0.918363	0.0103394	1.9855	-1.9855
CA4 to NUTF2	CA4	NUTF2	0.84725	0.0103611	1.98459	-1.98459
IRF1 to CCR7	IRF1	CCR7	1.04833	0.0103645	1.98445	1.98445
MSLN to S100A9	MSLN	S100A9	1.09123	0.0103652	1.98442	1.98442
TNFRSF17 to MUC5AC	TNFRSF17	MUC5AC	0.934643	0.0103669	1.98435	-1.98435
CD274 to IL7R	CD274	IL7R	0.868257	0.0103688	1.98427	-1.98427
PDCD1 to LTB	PDCD1	LTB	1.12396	0.0103735	1.98407	1.98407
DUOX1 to RACGAP1	DUOX1	RACGAP1	0.947672	0.0103755	1.98399	-1.98399
IFIT2 to MUC5AC	IFIT2	MUC5AC	0.928503	0.010407	1.98268	-1.98268
FAP to ELANE	FAP	ELANE	0.948341	0.0104082	1.98263	-1.98263
MEG3 to GLP1R	MEG3	GLP1R	0.980351	0.0104208	1.9821	-1.9821
IRF1 to IGLL1	IRF1	IGLL1	1.04199	0.0104257	1.9819	1.9819
FGFBP2 to CXCR4	FGFBP2	CXCR4	0.82697	0.0104291	1.98175	-1.98175
S100A8 to SFRP4	S100A8	SFRP4	0.846803	0.0104308	1.98168	-1.98168
MUC5AC to FCER1G	MUC5AC	FCER1G	0.854757	0.0104308	1.98168	-1.98168
AXL to BMP4	AXL	BMP4	1.06313	0.010431	1.98168	1.98168
CLDN5 to PLPP5	CLDN5	PLPP5	0.922594	0.0104314	1.98166	-1.98166
LILRA4 to FGF7	LILRA4	FGF7	0.934002	0.0104421	1.98121	-1.98121
ELANE to CD3G	ELANE	CD3G	0.885391	0.010455	1.98068	-1.98068
FGFBP2 to ITGAM	FGFBP2	ITGAM	0.844064	0.0104669	1.98018	-1.98018
IFIT2 to CD28	IFIT2	CD28	0.927934	0.0104782	1.97972	-1.97972
ELN to TBXA2R	ELN	TBXA2R	1.0375	0.0104969	1.97894	1.97894
SLC1A3 to FABP4	SLC1A3	FABP4	0.89996	0.010498	1.97889	-1.97889
UBE2J1 to HAVCR2	UBE2J1	HAVCR2	0.976703	0.0104995	1.97883	-1.97883
CEACAM6 to CST3	CEACAM6	CST3	0.921684	0.0104997	1.97882	-1.97882
IFIT2 to PLIN2	IFIT2	PLIN2	0.931051	0.0105056	1.97858	-1.97858
TOP1 to EPAS1	TOP1	EPAS1	0.968612	0.0105059	1.97857	-1.97857
FCN1 to ERLEC1	FCN1	ERLEC1	0.892261	0.0105102	1.97839	-1.97839
FGFBP2 to LCK	FGFBP2	LCK	0.850524	0.010529	1.97761	-1.97761
UBE2J1 to COL1A2	UBE2J1	COL1A2	0.964104	0.0105331	1.97744	-1.97744
PIM2 to IL11	PIM2	IL11	0.895569	0.0105361	1.97732	-1.97732
CA4 to SOX4	CA4	SOX4	0.831146	0.0105405	1.97714	-1.97714
LUM to NUTF2	LUM	NUTF2	0.942009	0.0105464	1.9769	-1.9769
SFTA2 to SOD2	SFTA2	SOD2	0.932953	0.0105552	1.97653	-1.97653
FAS to CCNA1	FAS	CCNA1	1.03282	0.010557	1.97646	1.97646
WNT2 to SEC11C	WNT2	SEC11C	0.91126	0.0105691	1.97596	-1.97596
GNLY to VPREB3	GNLY	VPREB3	0.938853	0.0105713	1.97587	-1.97587
MCEMP1 to CD79B	MCEMP1	CD79B	0.82831	0.0105768	1.97564	-1.97564
S100A7 to KRT15	S100A7	KRT15	0.920682	0.0105789	1.97556	-1.97556
PCNA to HES1	PCNA	HES1	1.07081	0.0105827	1.9754	1.9754
LILRA4 to SAA2	LILRA4	SAA2	0.912957	0.0106126	1.97418	-1.97418
AIF1 to VIM	AIF1	VIM	0.920648	0.0106155	1.97406	-1.97406
TBXA2R to FASLG	TBXA2R	FASLG	0.935021	0.0106214	1.97382	-1.97382
GKN2 to HIF1A	GKN2	HIF1A	0.89899	0.0106253	1.97366	-1.97366
TRAC to CRELD2	TRAC	CRELD2	0.955953	0.01063	1.97347	-1.97347
FABP4 to C1QC	FABP4	C1QC	0.662114	0.010635	1.97326	-1.97326
DERL3 to KRT5	DERL3	KRT5	0.87373	0.0106358	1.97323	-1.97323
FCN3 to ITGAM	FCN3	ITGAM	0.864733	0.0106382	1.97313	-1.97313
CCL2 to IL4R	CCL2	IL4R	0.924271	0.0106385	1.97312	-1.97312
CCL18 to PCNA	CCL18	PCNA	1.06157	0.0106456	1.97283	1.97283
CST3 to GPR183	CST3	GPR183	0.9617	0.0106476	1.97275	-1.97275
ITGA3 to SELENOS	ITGA3	SELENOS	0.939312	0.0106484	1.97271	-1.97271
CPA3 to CCL21	CPA3	CCL21	0.937029	0.0106721	1.97175	-1.97175
FOXP3 to FGF7	FOXP3	FGF7	0.924926	0.0106816	1.97136	-1.97136
HERPUD1 to BCL2L1	HERPUD1	BCL2L1	0.971539	0.0106858	1.97119	-1.97119
SLC1A3 to CD79B	SLC1A3	CD79B	0.948287	0.0106989	1.97066	-1.97066
SELENOS to S100A8	SELENOS	S100A8	0.96915	0.0107124	1.97011	-1.97011
LMAN1 to SELENOS	LMAN1	SELENOS	1.06453	0.0107144	1.97003	1.97003
PDGFRA to TNFRSF17	PDGFRA	TNFRSF17	0.921013	0.010724	1.96964	-1.96964
FABP4 to LUM	FABP4	LUM	1.42046	0.0107292	1.96943	1.96943
FCER1A to CD28	FCER1A	CD28	0.897436	0.010733	1.96928	-1.96928
FOXP3 to TCL1A	FOXP3	TCL1A	1.04037	0.0107356	1.96917	1.96917
UCHL3 to GZMK	UCHL3	GZMK	0.972135	0.0107373	1.9691	-1.9691
HERPUD1 to GCLM	HERPUD1	GCLM	0.951964	0.0107433	1.96886	-1.96886
BMPR2 to EPAS1	BMPR2	EPAS1	0.895517	0.0107476	1.96869	-1.96869
HERPUD1 to CD79B	HERPUD1	CD79B	1.05068	0.010765	1.96799	1.96799
SELENOS to IL32	SELENOS	IL32	0.968398	0.0107697	1.9678	-1.9678
FAS to IRF7	FAS	IRF7	1.02048	0.0107722	1.96769	1.96769
GNG11 to CD14	GNG11	CD14	0.897875	0.0107788	1.96743	-1.96743
SFRP2 to UGDH	SFRP2	UGDH	0.902317	0.0107865	1.96712	-1.96712
CEACAM6 to PDIA3	CEACAM6	PDIA3	0.907524	0.0107921	1.96689	-1.96689
ITGA3 to UBE2J1	ITGA3	UBE2J1	0.940501	0.0108009	1.96654	-1.96654
FABP4 to IL32	FABP4	IL32	1.14313	0.0108059	1.96634	1.96634
BCL2 to KRT5	BCL2	KRT5	0.95512	0.010807	1.96629	-1.96629
CEACAM5 to RTKN2	CEACAM5	RTKN2	0.890912	0.0108075	1.96627	-1.96627
CD274 to CA4	CD274	CA4	0.871697	0.010811	1.96613	-1.96613
AKR1B10 to CD27	AKR1B10	CD27	0.901167	0.010814	1.96602	-1.96602
PIM2 to CXCL9	PIM2	CXCL9	0.931487	0.0108262	1.96553	-1.96553
EPAS1 to OAS3	EPAS1	OAS3	0.946471	0.0108291	1.96541	-1.96541
FGFBP2 to GNLY	FGFBP2	GNLY	0.763383	0.0108293	1.9654	-1.9654
ERN2 to CD79A	ERN2	CD79A	0.778256	0.0108315	1.96531	-1.96531
PCNA to FGF7	PCNA	FGF7	1.09544	0.0108349	1.96518	1.96518
HSPA5 to WNT5A	HSPA5	WNT5A	1.04092	0.0108368	1.9651	1.9651
SLC7A11 to BCL2	SLC7A11	BCL2	0.948021	0.0108376	1.96507	-1.96507
ITGAV to AKR1C2	ITGAV	AKR1C2	1.06157	0.010841	1.96493	1.96493
SLC25A37 to BANK1	SLC25A37	BANK1	0.963697	0.0108451	1.96477	-1.96477
S100A2 to PPARG	S100A2	PPARG	0.853829	0.010852	1.96449	-1.96449
CDH26 to TPSAB1	CDH26	TPSAB1	0.920847	0.0108669	1.96389	-1.96389
IFIT3 to TBXA2R	IFIT3	TBXA2R	0.965457	0.0108698	1.96378	-1.96378
IFIT2 to MS4A7	IFIT2	MS4A7	0.92958	0.0108708	1.96374	-1.96374
ZEB1 to RNASE1	ZEB1	RNASE1	0.917139	0.0108742	1.9636	-1.9636
CST3 to ELN	CST3	ELN	0.972308	0.0108757	1.96354	-1.96354
CCL18 to ERLEC1	CCL18	ERLEC1	1.08727	0.0108939	1.96282	1.96282
CLDN5 to CD14	CLDN5	CD14	0.865569	0.0108993	1.9626	-1.9626
KRT18 to ATG7	KRT18	ATG7	1.0834	0.0109017	1.9625	1.9625
UCHL3 to TGFB2	UCHL3	TGFB2	0.977439	0.0109066	1.96231	-1.96231
FCN3 to HES1	FCN3	HES1	0.89222	0.0109091	1.96221	-1.96221
EGFR to NHSL2	EGFR	NHSL2	0.950235	0.0109144	1.962	-1.962
MSLN to ERLEC1	MSLN	ERLEC1	1.05745	0.0109166	1.96191	1.96191
KDR to AGER	KDR	AGER	0.876318	0.0109232	1.96165	-1.96165
UBE2J1 to CD14	UBE2J1	CD14	0.968155	0.0109288	1.96143	-1.96143
CD2 to NUCB2	CD2	NUCB2	0.94063	0.0109379	1.96107	-1.96107
CD2 to SPCS2	CD2	SPCS2	0.950315	0.0109652	1.95998	-1.95998
CD52 to FCGR3A	CD52	FCGR3A	0.787879	0.0109729	1.95968	-1.95968
CD274 to S100A12	CD274	S100A12	0.919853	0.0109786	1.95945	-1.95945
CTNNB1 to AXIN2	CTNNB1	AXIN2	1.03469	0.0109933	1.95887	1.95887
MEG3 to VIM	MEG3	VIM	0.927056	0.0109937	1.95886	-1.95886
SPCS3 to ISG20	SPCS3	ISG20	1.03209	0.0110015	1.95855	1.95855
HLA-DQA1 to ATF3	HLA-DQA1	ATF3	0.93022	0.0110056	1.95838	-1.95838
WNT2 to HSPA5	WNT2	HSPA5	0.904589	0.0110071	1.95833	-1.95833
CA4 to TGFB1	CA4	TGFB1	0.87761	0.0110094	1.95824	-1.95824
ELANE to TOP2A	ELANE	TOP2A	0.901725	0.011015	1.95802	-1.95802
ISG20 to GCLM	ISG20	GCLM	0.977332	0.0110156	1.95799	-1.95799
KLRC1 to SFRP2	KLRC1	SFRP2	1.09238	0.0110169	1.95794	1.95794
CCL2 to MYC	CCL2	MYC	0.873143	0.0110174	1.95792	-1.95792
VEGFA to TNFRSF17	VEGFA	TNFRSF17	0.943564	0.01102	1.95782	-1.95782
TNFRSF17 to AKR1B10	TNFRSF17	AKR1B10	0.915539	0.0110231	1.9577	-1.9577
CA4 to EMG1	CA4	EMG1	0.872729	0.0110413	1.95698	-1.95698
TBXA2R to JCHAIN	TBXA2R	JCHAIN	0.964842	0.0110426	1.95693	-1.95693
ERN2 to TPSAB1	ERN2	TPSAB1	0.874429	0.0110482	1.95671	-1.95671
SPINK1 to MAL	SPINK1	MAL	0.90048	0.0110574	1.95635	-1.95635
PDCD1 to ACTA2	PDCD1	ACTA2	1.10979	0.011058	1.95632	1.95632
CA4 to HIST1H1C	CA4	HIST1H1C	0.846026	0.0110592	1.95628	-1.95628
PCNA to KRT17	PCNA	KRT17	1.08531	0.0110827	1.95535	1.95535
HLA-DQB1 to RSPO3	HLA-DQB1	RSPO3	0.910981	0.0110982	1.95475	-1.95475
AGR3 to WFDC2	AGR3	WFDC2	1.47145	0.0111047	1.95449	1.95449
UCHL3 to ITGA3	UCHL3	ITGA3	0.972902	0.0111131	1.95416	-1.95416
ITGA3 to PLPP5	ITGA3	PLPP5	0.934508	0.0111198	1.9539	-1.9539
WNT2 to SPCS3	WNT2	SPCS3	0.903526	0.0111205	1.95388	-1.95388
ITGAV to COL1A2	ITGAV	COL1A2	1.05182	0.0111237	1.95375	1.95375
CD52 to AIF1	CD52	AIF1	0.866079	0.0111342	1.95334	-1.95334
TCL1A to LAG3	TCL1A	LAG3	0.94613	0.0111367	1.95324	-1.95324
MS4A7 to MCEMP1	MS4A7	MCEMP1	0.843504	0.0111389	1.95316	-1.95316
ACTA2 to TNF	ACTA2	TNF	0.940307	0.0111629	1.95222	-1.95222
PDCD1 to IFNG	PDCD1	IFNG	1.06191	0.0111717	1.95188	1.95188
ATF6 to PTGDS	ATF6	PTGDS	0.953574	0.0111757	1.95173	-1.95173
RTKN2 to PPARG	RTKN2	PPARG	1.14256	0.0111768	1.95168	1.95168
CST3 to CD19	CST3	CD19	0.978201	0.0111832	1.95143	-1.95143
GNLY to CD14	GNLY	CD14	0.932113	0.0112152	1.95019	-1.95019
IL11 to CD79B	IL11	CD79B	0.925724	0.0112347	1.94944	-1.94944
UBE2J1 to C1QC	UBE2J1	C1QC	0.970891	0.0112413	1.94918	-1.94918
CLDN5 to CPA3	CLDN5	CPA3	1.04894	0.0112424	1.94914	1.94914
PDIA4 to HYOU1	PDIA4	HYOU1	1.06574	0.0112439	1.94908	1.94908
HLA-DQB1 to VIM	HLA-DQB1	VIM	0.942787	0.0112445	1.94906	-1.94906
[truncated: 115,650 more rows]
